# Supplementary material for: Hybrid metagenome assemblies link carbohydrate structure with function in the human gut microbiome
Source: Commun Biol. 2022 Sep 8;5:932. doi: 10.1038/s42003-022-03865-0 (PMC9458734; doi:10.1038/s42003-022-03865-0)
Supplement: Supplementary file 4 — Supplementary Data 1-26 [file 42003_2022_3865_MOESM4_ESM.xlsx]

## Sheet: Supplementary data 1
Supplementary Data 1 - Long read PromethION and short read Illumina read summary metrics
			Oxford Nanopore PromethION Run1					Oxford Nanopore PromethION Run2					Illumina short read
Sample name	Treatment	Time point	Raw reads	Raw_read length	Filterned reads	Filtered_read_length	Filtered read quality	Raw reads	Raw_read length	Filterned reads	Filtered_read_length	Filtered read quality	R1_raw reads	R2_raw reads	R1_trimmed reads	R2_trimmed reads
B01	Normal Maize	0	279845	2986	147635	4785.8	9.7						32157293	32157293	31272303	31272303
B02	Normal Maize	6	482209	2529	212891	4439.4	9.7						33247296	33247296	32534716	32534716
B03	Normal Maize	12	298052	3517	183313	5007.9	9.7						31852659	31852659	30964696	30964696
B04	Normal Maize	24	338995	3862	227769	5169.5	9.7						30528351	30528351	29698128	29698128
B05	Hylon	0	375168	3207	210148	4919.4	9.6	1657051	4669	1419421	5136	11.4	28603953	28603953	27771129	27771129
B06	Hylon	6	344923	3976	245796	5029.3	9.6	1931500	4845	1690693	5249.3	11.4	35736029	35736029	34778230	34778230
B07	Hylon	12	314607	3865	212574	5133.7	9.7	1812873	4938	2119964	4675.7	11.4	37931997	37931997	36876934	36876934
B08	Hylon	24	311809	3802	206885	5116.2	9.7	1725139	4924	1515452	5327.5	11.4	34072707	34072707	33096620	33096620
B09	Potato starch	0	415979	2978	218997	4775	9.7						30184224	30184224	29368942	29368942
B10	Potato starch	6	330625	4524	270661	5184	9.6						25746921	25746921	24881694	24881694
B11	Potato starch	12	402487	4249	306744	5116.8	9.6						24790297	24790297	24165597	24165597
B12	Potato starch	24	227309	3356	138036	4799.8	9.6						28125696	28125696	27349854	27349854
B13	Inulin	0	355867	2880	184316	4682.3	9.7	1620934	4396	1372735	4868.7	11.5	22761691	22761691	22068209	22068209
B14	Inulin	6	281707	4495	225800	5256	9.7	1959490	5056	1753937	5424.7	11.5	11176563	11176563	10700007	10700007
B15		12	284680	3466	178692	4853.5	9.7	1648626	4554	1416428	5004.2	11.5	10641398	10641398	10189393	10189393
B16	Inulin	24	325121	3375	202418	4737.2	9.7	1722690	4498	1484831	4920.6	11.5	29185795	29185795	28264793	28264793
B17	Avicell	6	365818	2965	195617	4698	9.7						34072541	34072541	33059762	33059762
B18	Avicell	12	334160	2897	178852	4564.6	9.7						29440451	29440451	28546313	28546313
B19	Avicell	24	366466	2580	165871	4639.8	9.6						28837271	28837271	28011850	28011850
B20	Retrograde Maize	0	400599	3152	222721	4868.6	9.7	1919959	4599	1642150	5071.5	11.5	22275085	22275085	21572024	21572024
B21	Retrograde Maize	6	323186	3763	218571	5014	9.7	1845127	4770	1603460	5208.2	11.5	23540596	23540596	22782298	22782298
B22	Retrograde Maize	12	328180	3745	223955	4940.8	9.7	1889137	4747	1668442	5116.5	11.5	26100846	26100846	25419975	25419975
B23	Retrograde Maize	24	390071	3152	223099	4746.7	9.7	1929468	4499	1666884	4915.5	11.5	28087631	28087631	27315570	27315570
B24	Water (negative)	NA	628	2729	0	0							813345	813345	748552	748552

## Sheet: Supplementary data 2
Supplementary Data 2: MetaPhlAn3 taxonomic profiles for all samples
Species	water	Avicel .6h	Avicel .12h	Avicel .24h	Inulin .0h	Inulin .6h	Inulin .12h	Inulin .24h	N.maize .0h	N.maize .6h	N.maize .12h	N.maize .24h	R.maize .0h	R.maize .6h	R.maize .12h	R.maize .24h	Potato .0h	Potato .6h	Potato .12h	Potato .24h	Hylon .0h	Hylon .6h	Hylon .12h	Hylon .24h
Actinomyces odontolyticus	0	0.00478	0	0.00114	0.00624	0	0	0	0.00375	0	0	0	0.00313	0	0	0	0.00191	0	0	0	0.00289	0	0	0
Actinomyces oris	0	0	0	0	0	0	0	0	0	0	0	0	0	0	0	0	0	0	0	0	0.0011	0	0	0
Actinomyces sp ICM47	0	0.00239	0	0.00266	0	0	0	0	0.00261	0.00044	0	0	0.00888	0	0	0	0.00384	0	0	0	0.00262	0	0	0
Bifidobacterium adolescentis	1.7253	1.34775	1.51825	1.87196	1.49999	0.47753	0.37114	0.63376	1.15274	0.784779	1.7532	11.2734	1.47602	5.70833	8.18909	7.83783	1.02224	4.90487	13.1486	22.7948	1.53957	3.32478	4.9499	5.00561
Bifidobacterium animalis	0.05001	0.82353	0.90328	1.2639	0.94121	0.33224	0.25217	0.40454	0.96306	0.850189	5.06818	4.61926	1.00837	1.04759	1.82318	1.827	0.76668	0.61502	0.47767	0.55932	1.02903	0.37534	0.26567	0.27523
Bifidobacterium bifidum	0	0.7211	0.81965	1.11829	0.76964	1.1592	0.82478	1.1309	0.74858	0.52458	0.47035	0.35373	0.80653	0.42669	0.62262	0.61898	0.63729	0.48507	0.29735	0.27376	0.86673	0.29918	0.20709	0.18517
Bifidobacterium catenulatum	0	0.12188	0.13673	0.18729	0.15432	0	0.01016	0.06802	0.0797	0.0697899	0.06326	0.03156	0.13476	0.31533	0.46783	0.49052	0.12382	0.05868	0.05006	0.07087	0.13169	0.05031	0.01246	0.03553
Bifidobacterium longum	0	0.2246	0.2423	0.31851	0.2072	0.04783	0.02998	0.09874	0.22234	0.14446	0.92084	0.80505	0.20363	0.7887	1.11569	1.07175	0.18989	0.19419	0.09273	0.11736	0.23045	0.07225	0.05501	0.04644
Collinsella aerofaciens	11.0873	5.05138	4.91184	6.55103	5.71186	24.2091	15.9904	22.852	5.11855	1.72259	0.75791	0.74666	5.01693	19.8843	27.3483	25.8763	4.55246	8.29438	5.91544	5.65833	5.6005	3.64746	2.85755	3.01063
Collinsella intestinalis	0	0	0	0	0	0	0	0.00081	0	0	0	0	0	0.00228	0	0.00073	0	0	0	0.00133	0	0	0	0
Collinsella stercoris	0	0.00874	0.00583	0.01573	0.00811	0.03037	0.03607	0.04811	0.01012	0.00171	0.00043	0	0.00763	0.03414	0.04756	0.04547	0.01019	0.01752	0.01256	0.01386	0.01417	0.00413	0.00633	0.00827
Enorma massiliensis	0	0.00632	0.00751	0.00305	0.00215	0.00444	0	0.00227	0.00667	0.00111	0	0	0.00718	0.01191	0.02073	0.01774	0.00566	0.00928	0.00116	0.00282	0.0081	0.00246	0.00451	0.0008
[Collinsella] massiliensis	0	0.01389	0.00973	0.02308	0.01136	0.04904	0.0272	0.03044	0.00679	0.00423	0.00225	0	0.022	0.01003	0.01578	0.02469	0.00584	0.02134	0.01018	0.00814	0.02722	0.00765	0.00425	0.00075
Adlercreutzia equolifaciens	0	0.14708	0.15376	0.21177	0.11543	0.09277	0.04701	0.06742	0.11567	0.0653199	0.03586	0.02865	0.13091	0.05255	0.06646	0.05717	0.09854	0.09592	0.04726	0.05123	0.13581	0.06668	0.03704	0.03471
Asaccharobacter celatus	0	0.21253	0.19599	0.31255	0.1572	0.12351	0.08965	0.10557	0.17088	0.10834	0.05501	0.04441	0.16733	0.07316	0.08739	0.08444	0.14212	0.15298	0.07099	0.07287	0.19094	0.08832	0.05013	0.05342
Eggerthella lenta	0	0.04068	0.0657	0.10783	0.01757	0.00848	0	0.01225	0.02954	0.00793999	0.0052	0.03801	0.0201	0.00532	0.01653	0.03951	0.02027	0.03766	0.01172	0.01716	0.02281	0.01078	0.01095	0.00918
Enterorhabdus caecimuris	0	0	0.00071	0.0021	0	0	0	0	0.00019	0	0	0	0	0	0	0	0	0	0	0	0	0	0	0
Gordonibacter pamelaeae	0	0.14437	0.16753	0.23681	0.10265	0.09064	0.05998	0.06875	0.10092	0.05155	0.04206	0.14255	0.09877	0.0867	0.08953	0.10487	0.07857	0.1223	0.04817	0.045	0.11341	0.05547	0.03471	0.03254
Bacteroides caccae	0	0.84158	0.80255	1.06994	0.60689	0.70064	1.07378	0.82889	0.62543	0.21138	0.12996	0.04211	0.56916	0.22662	0.16475	0.28664	0.68606	0.16424	0.07345	0.0624	0.49143	0.15653	0.05695	0.03023
Bacteroides fragilis	0	0.50715	0.54822	0.74305	0.35491	0.10205	0.09955	0.10617	0.38798	0.26537	0.86285	0.72076	0.35832	0.43662	0.31525	0.68262	0.3736	0.20231	0.17581	0.13855	0.32261	0.12926	0.0763	0.07339
Bacteroides galacturonicus	0	0.02328	0.07528	0.05201	0.01242	0.00974	0	0.00236	0.01651	0.03622	0.00254	0	0.00772	0.00114	0	0.00816	0.00936	0.00755	0.01292	0.00103	0.01657	0.01842	0.0057	0.0099
Bacteroides ovatus	0	0.12413	0.11339	0.17302	0.08102	0	0.00791	0.01978	0.07486	0.02066	0.32177	0.40176	0.07272	0.05471	0.04823	0.09052	0.09437	0.04895	0.02156	0.02278	0.06981	0.02059	0.01004	0.01107
Bacteroides plebeius	0	1.67575	1.42092	1.82267	1.70152	0.10287	0.1191	0.13374	1.83263	0.57498	0.28514	0.10701	1.65632	0.7172	0.73887	1.34772	1.78755	0.2639	0.10057	0.19348	1.59491	0.36647	0.16904	0.07778
Bacteroides sp CAG 144	0	0.17409	0.20641	0.29681	0.15182	0	0	0.02194	0.20234	0.0926199	0.0225	0.00515	0.17244	0.03109	0.02249	0.06878	0.12226	0.05324	0.03138	0.04829	0.15761	0.05406	0.03524	0.03442
Bacteroides stercoris	0	0.83448	0.81985	1.09988	0.58978	0.1877	0.20164	0.34723	0.66638	0.25476	0.46525	0.93803	0.60229	0.27103	0.4541	0.66763	0.68231	0.29802	0.26026	0.40121	0.57013	0.29832	0.24228	0.19834
Bacteroides thetaiotaomicron	0	0.13563	0.13155	0.17817	0.09759	0.00799	0	0.0058	0.1091	0.04208	0.89727	1.0341	0.10854	0.07057	0.06404	0.12816	0.12589	0.04367	0.01885	0.02395	0.08232	0.02495	0.00891	0.00563
Bacteroides uniformis	0	0.64666	0.77126	1.31292	0.40431	0.30763	0.58656	0.92953	0.44183	0.19202	0.92603	1.81566	0.41752	0.2095	0.26486	0.54572	0.42538	0.1489	0.13785	0.17408	0.39911	0.24108	0.19145	0.16681
Bacteroides vulgatus	0.2029	1.3722	1.30725	1.78377	1.06702	0.31441	0.26387	0.20308	1.2573	0.48828	0.59029	0.74287	1.15872	1.03748	0.60983	1.62693	1.29714	0.79514	0.51184	0.35907	0.9214	0.38627	0.25097	0.2485
Barnesiella intestinihominis	0	0.36891	0.43164	0.50023	0.37817	0.02975	0.04295	0.05401	0.42744	0.13092	0.03215	0.01037	0.39791	0.07754	0.10573	0.22261	0.4306	0.09017	0.06259	0.03885	0.36536	0.10333	0.04296	0.02887
Coprobacter fastidiosus	0	0.04676	0.04871	0.05631	0.04488	0	0	0.00068	0.05449	0.01807	0.00409	0	0.04507	0.00159	0.00043	0.00746	0.05549	0.00268	0.00254	0	0.04726	0.00893	0.00149	0.00017
Butyricimonas synergistica	0	0.04494	0.04686	0.06802	0.0308	0	0	0.00052	0.03795	0.01499	0.00409	0	0.03416	0.00199	0.00152	0.00957	0.04012	0.00102	0	0.00103	0.02912	0.00727	0.00266	0.00186
Butyricimonas virosa	0	0.01262	0.01681	0.01981	0.00671	0	0	0	0.00956	0.0019	0	0	0.00855	0	0	0.00302	0.00747	0	0	0	0.00575	0.00105	0	0
Odoribacter splanchnicus	0	0.31913	0.29905	0.34871	0.22994	0.02087	0.00778	0.02426	0.27819	0.0920399	0.02274	0.00311	0.27868	0.03875	0.03189	0.05322	0.27025	0.05779	0.0284	0.03093	0.22911	0.06205	0.03079	0.02145
Prevotella copri	33.992	36.9755	34.6551	17.154	38.874	49.3157	55.0857	46.9155	38.7824	10.3441	2.51986	1.73445	41.5326	58.8851	47.2366	41.5865	40.0777	60.6018	50.5995	43.0579	40.0526	51.6973	40.9164	35.9204
Alistipes finegoldii	0	0.07046	0.08885	0.11655	0.06059	0.0038	0.00268	0.04878	0.05969	0.02932	0.0129	0.01787	0.06072	0.01268	0.02811	0.04332	0.06248	0.02625	0.02587	0.04885	0.05595	0.02197	0.02114	0.03432
Alistipes indistinctus	0	0.35843	0.39244	0.58247	0.18096	0.04753	0.09486	0.32868	0.20227	0.11565	0.08959	0.08555	0.17621	0.10726	0.25114	0.35562	0.1849	0.13034	0.15411	0.29864	0.1706	0.12291	0.21011	0.3518
Alistipes inops	0	0.22685	0.23733	0.33798	0.11192	0.02184	0.01216	0.07427	0.11568	0.0730599	0.06235	0.04042	0.12209	0.05277	0.05043	0.05278	0.10639	0.06757	0.04324	0.04616	0.11584	0.06123	0.03845	0.03561
Alistipes onderdonkii	0	0	0	0	0	0	0	0	0	0	0	0	0	0	0	0.00124	0	0	0	0	0	0	0	0
Alistipes putredinis	0	2.50513	2.65185	3.48749	1.97676	0.40023	0.37363	0.8348	2.11782	1.00492	0.47854	0.3423	1.99743	0.42734	0.70872	0.72406	1.80127	0.71382	0.49467	0.63733	1.96394	0.77766	0.52074	0.43194
Alistipes shahii	0	0.10479	0.13501	0.23752	0.06963	0.01157	0.04044	0.16885	0.07889	0.03161	0.04178	0.067	0.07628	0.03091	0.09692	0.11528	0.08189	0.05318	0.05701	0.13298	0.0768	0.0498	0.04539	0.06056
Alistipes sp An66	0	0	0	0	0	0	0	0	0	0	0	0	0	0	0	0.00256	0	0	0	0	0	0	0	0
Parabacteroides distasonis	0	0.46241	0.49083	0.60489	0.33418	0.10302	0.09023	0.12932	0.40191	0.1643	0.62453	1.21587	0.37254	0.5582	0.4699	0.95501	0.37994	0.23431	0.16402	0.18714	0.34207	0.12624	0.08591	0.05203
Algoriella xinjiangensis	0	0	0	0	0	0	0	0.00111	0	0	0	0	0	0	0	0	0	0	0	0	0	0	0	0
Gemella sanguinis	0	0	0	0	0.0022	0	0	0	0	0	0	0	0	0	0	0	0	0	0	0	0	0	0	0
Brochothrix thermosphacta	1.07083	0	0	0	0	0	0	0.00704	0	0	0	0	0	0	0	0	0	0	0	0	0	0	0	0.00391
Staphylococcus saprophyticus	0	0	0	0	0	0	0	0.00973	0	0	0	0	0	0	0	0	0	0	0	0	0	0	0	0
Carnobacterium divergens	3.72048	0	0	0	0	0	0	0.03355	0	0	0	0	0	0	0	0	0	0	0	0	0	0	0	0.02014
Carnobacterium maltaromaticum	3.2961	0	0	0	0	0	0	0.0277	0	0	0	0	0	0	0	0	0	0	0	0	0	0	0	0.01946
Lactobacillus rogosae	0	0.01062	0	0	0.01083	0	0	0	0.01336	0	0	0	0.00546	0	0	0	0.01004	0.00114	0	0	0.01275	0	0	0
Streptococcus parasanguinis	0	0.0055	0.00254	0.00965001	0.00937	0	0	0	0.00744	0.00042	0	0	0.00848	0	0	0	0.00913	0	0	0	0.00498	0	0	0
Streptococcus salivarius	0	0.0858	0.08096	0.0861101	0.09406	0	0	0	0.09978	0.03155	0.00813	0.00191	0.0973	0.00558	0.00558	0.01918	0.11154	0.00712	0.00284	0.00159	0.08723	0.02118	0.00675	0.00914
Streptococcus thermophilus	0	0.18158	0.29926	0.28956	0.23744	0.02124	0.01637	0.00923	0.33014	0.14628	0.01141	0.00482	0.29791	0.00901	0.00477	0.04203	0.34745	0.0075	0.01032	0.01053	0.16219	0.05574	0.02333	0.03381
Clostridium sp CAG 299	0	0.09704	0.0882	0.11855	0.0075	0	0	0	0.01072	0.00041	0	0	0.0097	0.00119	0	0.00099	0.00914	0.01054	0.00469	0.00431	0.00934	0.00823	0.00343	0
Intestinimonas butyriciproducens	0	0.03739	0.04364	0.06619	0	0	0	0	0	0	0	0	0	0	0.01096	0.02313	0	0	0	0.00118	0	0.00322	0	0.00153
Lawsonibacter asaccharolyticus	0	0.01016	0.01787	0.01673	0.00166	0	0	0.00132	0.00197	0	0	0	0.00057	0.00046	0.0023	0.00337	0.00043	0.00214	0.00242	0.00258	0.00177	0.00269	0.00217	0.00156
Eubacterium eligens	0	0.4375	0.40677	0.49309	0.52784	0.21277	0.24136	0.13627	0.59648	0.22939	0.0202	0.00053	0.47882	0.00599	0.01005	0.04297	0.62319	0.08616	0.06294	0.03525	0.47576	0.11373	0.07119	0.06771
Eubacterium hallii	0	0.74	0.68128	0.865391	0.74817	1.02154	1.20923	0.57687	0.77636	0.32303	0.09497	0.02791	0.7147	0.19306	0.14621	0.32855	0.87675	0.372	0.33782	0.21302	0.7065	0.20405	0.12119	0.15426
Eubacterium ramulus	0	0.37421	0.34203	0.36349	0.3309	0.20046	0.22277	0.22059	0.28594	0.01087	0	0	0.28236	0.03973	0.03582	0.06884	0.28657	0.14226	0.10986	0.06899	0.2612	0.1967	0.10874	0.10474
Eubacterium sp CAG 38	0	0.03069	0.01876	0.03039	0.02976	0	0	0	0.03303	0.01116	0	0	0.02968	0	0	0	0.03776	0	0	0	0.02429	0.0047	0.00107	0.00168
Eubacterium ventriosum	0	0.06787	0.05538	0.06546	0.08157	0.00761	0	0	0.08648	0.02885	0.00071	0	0.07019	0.04959	0.01891	0.05076	0.09969	0.02306	0.0113	0.00593	0.06118	0.0157	0.00684	0.00621
Anaerostipes hadrus	0	0.36099	0.39596	0.49061	0.44845	0.79226	1.11327	0.58862	0.46549	0.14921	0.03276	0.0023	0.42959	0.10554	0.08468	0.18589	0.48774	0.10125	0.08165	0.04788	0.3808	0.10199	0.06306	0.08044
Anaerotignum lactatifermentans	0	0	0	0.01615	0	0	0	0	0	0	0	0	0	0	0	0	0	0	0	0	0	0	0	0
Blautia hydrogenotrophica	0	0.07266	0.22885	0.62901	0.01507	0.0007	0.00389	0.02059	0.01248	0.0032	0	0	0.01429	0.00903	0.00879	0.05472	0.01687	0.0213	0.0231	0.02735	0.01004	0.0306	0.03534	0.04453
Blautia obeum	0	0.30054	0.28743	0.38576	0.33143	0.28217	0.33665	0.30255	0.34074	0.14756	0.05804	0.02177	0.31813	0.12123	0.06782	0.13585	0.35487	0.16752	0.1361	0.10917	0.30164	0.11058	0.0929	0.12248
Blautia wexlerae	0.11229	0.07313	0.08094	0.07105	0.08135	0.25874	0.46729	0.12033	0.08447	0.03871	0.00784	0	0.11462	0.11401	0.03954	0.1035	0.09982	0.0331	0.03825	0.04778	0.08539	0.03837	0.0223	0.04802
Ruminococcus torques	0	0.83246	0.88151	1.09162	0.88379	1.40117	1.56461	1.23002	0.93064	0.25773	0.04718	0.0091	0.89559	0.27234	0.15135	0.35187	0.94944	0.38401	0.32546	0.22189	0.85531	0.305	0.18808	0.23613
Coprococcus catus	0	0.36634	0.36096	0.4782	0.41054	0.21265	0.31411	0.36132	0.42888	0.15061	0.05271	0.17397	0.35366	0.02187	0.17474	0.32851	0.39946	0.10615	0.11304	0.17882	0.39886	0.15891	0.1047	0.11142
Coprococcus comes	0	0.70149	0.7435	0.982091	0.7844	0.35963	0.43413	0.40634	0.8012	0.25033	0.06752	0.01311	0.68918	0.17762	0.10543	0.2301	0.79102	0.27726	0.29571	0.25204	0.78859	0.29419	0.19282	0.19622
Coprococcus eutactus	1.13256	4.86098	5.18064	5.80613	6.53095	2.09963	2.5328	1.93694	6.10709	2.70038	0.95237	0.37007	5.84513	0.95415	0.6217	1.09239	6.41028	2.17072	2.65974	2.11135	6.23264	1.76309	1.39947	1.47908
Dorea formicigenerans	0	0.3996	0.34996	0.47531	0.40498	0.42929	0.33683	0.23534	0.41914	0.1403	0.04535	0.01098	0.3822	0.12238	0.04906	0.10817	0.46096	0.1913	0.17451	0.10827	0.39642	0.15013	0.10326	0.09079
Dorea longicatena	0	1.76197	2.28715	2.99872	1.31179	1.07551	1.13978	0.74013	1.34845	0.52747	0.1957	0.13005	1.35736	0.80814	0.48973	0.87356	1.49647	0.66062	0.61863	0.38579	1.25714	0.80635	0.53264	0.60665
Dorea sp CAG 317	0	0.05963	0.06823	0.07749	0.00497	0	0	0.00186	0.00588	0	0	0	0.00287	0.01445	0.01226	0.0256	0.00699	0.00615	0.00917	0.00571	0.00439	0.01156	0.00286	0.00658
Fusicatenibacter saccharivorans	0	0.98246	0.87639	1.15171	1.17248	1.06012	1.16852	1.67325	1.18496	0.44462	0.14745	0.09693	1.12962	0.39544	0.38275	0.45483	1.15125	0.50173	0.4003	0.49495	1.15819	0.32231	0.20404	0.20151
Clostridium aldenense	0	0	0	0	0	0	0	0	0	0	0	0	0	0	0	0.00212	0	0	0	0	0	0	0	0
Clostridium citroniae	0	0.01214	0.03012	0.05337	0	0	0	0	0.00134	0	0	0	0	0	0.00192	0.01169	0.00024	0	0	0	0.00361	0	0	0
Clostridium lavalense	0	0	0	0.0015	0	0	0	0.00075	0	0	0	0.00297	0	0	0	0.00023	0	0	0	0	0	0	0	0
Lachnoclostridium sp An138	0	0.00117	0	0	0	0	0	0	0.00094	0	0	0	0.00131	0	0.00031	0.00151	0.0013	0	0	0.00166	0.00135	0	0	0
Eubacterium rectale	0.45262	2.1665	1.77424	1.58587	2.67245	2.90334	3.52366	1.90309	2.57001	1.24677	0.45484	0.19832	2.09991	0.19175	0.11588	0.18086	2.55938	2.37505	3.91609	2.64163	2.53291	4.24177	5.36804	5.73619
Lachnospira pectinoschiza	0	0.74365	0.68428	0.924361	0.75874	0.14643	0.23583	0.08228	0.87579	0.32872	0.04697	0.01127	0.65473	0.04881	0.02628	0.08053	0.90502	0.10011	0.07304	0.03791	0.67252	0.16348	0.10546	0.09602
Roseburia faecis	1.29036	6.82696	5.48199	5.46735	9.00106	1.62166	1.14098	0.90099	9.8591	3.89542	1.41647	0.5141	9.09115	0.27494	0.27623	0.37002	9.33732	0.85191	0.6917	0.52386	8.5361	3.59695	4.45627	4.19788
Roseburia hominis	0	0.11036	0.1015	0.0939201	0.14744	0.02831	0.0287	0.03477	0.15156	0.0707799	0.0185	0.00271	0.14407	0.00579	0.00653	0.00768	0.16921	0.02658	0.01766	0.01902	0.1704	0.04698	0.0267	0.02325
Roseburia intestinalis	0	0.49402	0.24089	0.03911	0.8341	0.19731	0.13709	0.04883	0.96423	0.19059	0.02082	0.00394	0.94252	0.0037	0.00213	0.00173	1.00856	0.08065	0.0881	0.07596	0.75543	0.17863	0.1507	0.09976
Roseburia inulinivorans	0	0.22743	0.18751	0.20468	0.24448	0.14457	0.12769	0.07173	0.28391	0.11982	0.0454	0.00499	0.25183	0.08681	0.05768	0.03853	0.27167	0.21003	0.21886	0.10769	0.25252	0.15317	0.1175	0.10716
Roseburia sp CAG 182	0	0.01953	0.01188	0.00052	0.02576	0	0	0.0026	0.02738	0.01219	0.00264	0	0.02361	0	0	0	0.01848	0	0	0	0.02945	0.00274	0	0
Roseburia sp CAG 471	0	0.00099	0.0005	0.00056	0	0	0	0	0.00083	0	0	0	0.00057	0	0	0	0.00066	0	0	0	0	0.00045	0.00014	0
Oscillibacter sp 57 20	0	0.6574	1.00157	1.31205	0.14427	0.08035	0.07847	0.38934	0.14705	0.0792799	0.04259	0.05636	0.15075	0.04252	0.15341	0.22237	0.13258	0.17683	0.15334	0.31716	0.15726	0.2176	0.2268	0.27706
Oscillibacter sp CAG 241	0	0.02149	0.03241	0.03672	0.0229	0	0	0.01501	0.02518	0.00734999	0.00128	0	0.01496	0	0	0.00338	0.01858	0.00273	0.00399	0.01089	0.02206	0.0063	0.00794	0.01094
Oscillibacter sp PC13	0	0	0	0.00159	0	0	0	0	0	0	0	0	0	0	0	0	0	0	0	0	0	0	0	0
Intestinibacter bartlettii	0	0.01149	0.01214	0.02175	0.00862	0	0	0	0.01559	0	0	0	0.00557	0	0	0	0.01286	0	0	0	0.00563	0	0	0.00316
Agathobaculum butyriciproducens	0	0.96267	0.89494	0.976561	0.96564	0.14241	0.14811	0.30909	1.03523	0.52087	0.26221	0.21924	0.99353	0.11605	0.15932	0.12655	0.88463	0.31418	0.18403	0.20126	1.05593	0.34138	0.19352	0.15704
Anaeromassilibacillus sp An250	0	0.00893	0.00638	0.01382	0.00555	0	0	0.00716	0.00619	0.00262	0	0	0.01156	0.00254	0.00661	0.00938	0.00678	0.00164	0.0021	0.00336	0.00746	0.00281	0.00194	0
Anaerotruncus colihominis	0	0	0	0.00963001	0	0	0	0	0	0	0	0	0	0	0	0	0	0	0	0	0	0	0	0
Faecalibacterium prausnitzii	1.19849	4.54313	4.52698	5.65787	4.30599	2.26152	2.63394	4.48483	4.3946	1.96689	0.71152	0.45392	3.94902	0.85795	1.59345	2.0107	4.21473	2.29252	2.18874	3.14293	4.62766	2.67657	2.02528	1.77594
Flavonifractor plautii	0	0.19271	0.20366	0.29832	0.02288	0	0	0.02368	0.02982	0.00836999	0.00549	0.01549	0.02451	0.04545	0.09525	0.10618	0.01975	0.04278	0.02011	0.03461	0.0261	0.05034	0.02671	0.01615
Gemmiger formicilis	0	0.06519	0.07257	0.07557	0.06995	0.10956	0.03934	0.09624	0.0772	0.03425	0.01547	0.0117	0.06046	0.02397	0.03635	0.03085	0.06594	0.07552	0.06064	0.06782	0.0645	0.06255	0.06001	0.05506
Pseudoflavonifractor capillosus	0	0.00587	0.00485	0.00873001	0	0	0	0	0	0	0	0	0	0	0.00077	0.00118	0	0	0	0	0	0	0	0
Clostridium leptum	0	0.00062	0	0	0	0	0	0	0	0	0	0	0	0	0	0	0	0	0	0	0	0	0	0
Eubacterium siraeum	0	0.01565	0.05974	0.04656	0.01987	0	0	0.03042	0.0236	0.00532	0	0	0.0225	0	0	0.00097	0.01631	0	0.00247	0.0017	0.02104	0.00598	0.00464	0.00715
Ruminococcus bicirculans	0	1.14245	1.98027	1.6788	1.50802	0.18838	0.33259	0.2048	1.30454	0.52261	0.18048	0.05806	1.13059	0.0569	0.0396	0.09555	1.28255	0.17599	0.17005	0.125	1.32267	0.38195	0.24381	0.22111
Ruminococcus bromii	1.94851	2.71184	2.63012	3.77657	2.89876	2.64419	2.86142	2.38232	2.17195	1.39079	0.57327	0.25445	2.82104	0.89747	0.62419	1.29388	2.71207	5.65607	11.0411	9.40044	2.92603	17.1294	29.104	33.3852
Ruminococcus lactaris	0	1.08027	1.01599	1.43122	1.20736	0.56313	0.53144	0.28542	1.26933	0.50549	0.18301	0.0421	1.20029	0.2667	0.15084	0.31054	1.33976	0.30765	0.26478	0.19618	1.10038	0.29237	0.1802	0.18628
Ruminococcus sp CAG 330	0	0.04142	0.07508	0.05169	0.11386	0	0	0.01879	0.0838	0.02722	0.00768	0	0.0966	0	0.00507	0.01503	0.07467	0.00164	0.00343	0.00845	0.12744	0.02047	0.01007	0.00896
Ruthenibacterium lactatiformans	0	0.05041	0.04836	0.10139	0.03864	0.01203	0.00149	0.0279	0.03525	0.01982	0.01391	0.04795	0.0298	0.07599	0.11659	0.12754	0.03021	0.13595	0.1304	0.13924	0.0453	0.0467	0.0665	0.06588
Coprobacillus cateniformis	0	0.00743	0.0086	0.01227	0.00275	0	0	0	0.00567	0	0	0	0.00201	0.04851	0.01829	0.04049	0.01093	0.00171	0	0	0.00242	0	0	0
Erysipelothrix larvae	0	0	0	0.00798001	0	0	0	0	0	0	0	0	0	0	0	0	0	0	0	0	0	0	0	0
Holdemanella biformis	0	0.03901	0.03885	0.0322	0.03546	0.08569	0.12692	0.04152	0.03666	0.00666	0	0	0.03238	0.10389	0.04088	0.08962	0.04645	0.04716	0.02097	0.00712	0.02578	0.0105	0.00338	0.00693
Holdemania filiformis	0	0.00114	0.00289	0.00421	0.00103	0	0	0	0.00292	0	0	0	0.00054	0.00268	0.00077	0.00421	0.00041	0	0	0	0.00044	0	0	0
Firmicutes bacterium CAG 110	0	0.68248	0.70465	1.03972	0.73469	0.18157	0.29018	0.7185	0.55003	0.46452	0.18315	0.12287	0.61431	0.05274	0.05123	0.05543	0.53797	0.30206	0.45003	0.72169	0.89411	0.53771	1.17185	1.52921
Firmicutes bacterium CAG 145	0	0.02869	0.04507	0.06026	0	0	0	0	0.00498	0	0	0	0	0	0	0.00929	0.00302	0.00159	0	0.00405	0	0.00594	0.00098	0.0011
Firmicutes bacterium CAG 83	0	0.58562	0.69108	0.998381	0.33254	0.12575	0.11345	0.39544	0.32072	0.1684	0.07324	0.03481	0.30676	0.03999	0.09873	0.1146	0.28281	0.21737	0.1746	0.24513	0.36128	0.38389	0.37613	0.33261
Dialister sp CAG 357	0	0.08515	0.17866	0.22065	0.0657	0.00468	0.0052	0.09581	0.07741	0.04153	0.07351	1.03184	0.08365	0.01424	0.03032	0.03169	0.07334	0.03527	0.04737	0.06112	0.08393	0.06185	0.05054	0.0615
Victivallis vadensis	0	0	0	0	0	0	0	0.00418	0	0	0	0	0	0	0	0	0	0	0	0	0	0	0	0
Janthinobacterium lividum	0.0677	0	0	0	0	0	0	0.00078	0	0	0	0	0	0	0	0	0	0	0	0	0	0	0	0.00108
Janthinobacterium sp AD80	0.3496	0	0	0	0	0	0	0.00207	0	0	0	0	0	0	0	0	0	0	0	0	0	0	0	0.00198
Parasutterella excrementihominis	0	0.3348	0.46729	0.6233	0.06099	0.00536	0.00485	0.03813	0.06846	0.03073	0.03256	0.0362	0.07321	0.05126	0.08435	0.11796	0.06588	0.10168	0.08091	0.08137	0.06612	0.08609	0.06025	0.06054
Turicimonas muris	0	0.04331	0.10141	0.10546	0.00788	0	0	0.0049	0.01826	0.00101	0.00428	0.00837	0.00627	0.0136	0.00913	0.00875	0.00689	0.01781	0.00559	0.01293	0.00725	0.01049	0.00494	0.00925
Bilophila wadsworthia	0	0.08999	0.15598	0.21165	0.03918	0.00694	0	0.04329	0.03788	0.02256	0.02336	0.03901	0.03836	0.011	0.05818	0.07999	0.02952	0.03046	0.02555	0.03586	0.03929	0.03073	0.00983	0.01634
Aeromonas allosaccharophila	0	0	0	0	0	0	0	0	0	0	0	0	0	0	0	0	0	0	0	0	0	0	0	0.00328
Aeromonas media	0	0	0	0	0	0	0	0	0	0	0	0	0	0	0	0	0	0	0	0	0	0	0	0.0032
Aeromonas salmonicida	2.74474	0	0	0	0	0	0	0.0127	0	0	0	0	0	0	0	0	0	0	0	0	0	0	0	0.01271
Shewanella baltica	1.53179	0	0	0	0	0	0	0.00471	0	0	0	0	0	0	0	0	0	0	0	0	0	0	0	0.00478
Shewanella putrefaciens	1.2891	0	0	0	0	0	0	0.01171	0	0	0	0	0	0	0	0	0	0	0	0	0	0	0	0.00575
Escherichia coli	2.85369	0.8757	1.52854	2.14355	0.00387	0	0	0.04332	0.02179	62.802	75.2257	67.4104	0.02825	0.28771	0.33766	0.35715	0.00887	0.05067	0.03227	0.06189	0.02276	0.05976	0.02302	0.07624
Serratia fonticola	0.25777	0	0	0	0	0	0	0.00195	0	0	0	0	0	0	0	0	0	0	0	0	0	0	0	0.00204
Yersinia intermedia	0	0	0	0	0	0	0	0.00212	0	0	0	0	0	0	0	0	0	0	0	0	0	0	0	0.00107
Psychrobacter cryohalolentis	0	0	0	0	0	0	0	0.00243	0	0	0	0	0	0	0	0	0	0	0	0	0	0	0	0.00077
Psychrobacter immobilis	0.66106	0	0	0	0	0	0	0.00392	0	0	0	0	0	0	0	0	0	0	0	0	0	0	0	0.00519
Psychrobacter sp 1501 2011	0.86494	0	0	0	0	0	0	0.00587	0	0	0	0	0	0	0	0	0	0	0	0	0	0	0	0.00354
Pseudomonas fluorescens group	0.80593	0	0	0	0	0	0	0.0054	0	0	0	0	0	0	0	0	0	0	0	0	0	0	0	0.00783
Pseudomonas fragi	1.49376	0	0	0	0	0	0	0.01375	0	0	0	0	0	0	0	0	0	0	0	0	0	0	0	0.01191
Pseudomonas lundensis	1.35778	0	0	0	0	0	0	0.01317	0	0	0	0	0	0	0	0	0	0	0	0	0	0	0	0.00957
Pseudomonas psychrophila	0	0	0	0	0	0	0	0.00527	0	0	0	0	0	0	0	0	0	0	0	0	0	0	0	0.00095
Pseudomonas weihenstephanensis	0	0	0	0	0	0	0	0.00334	0	0	0	0	0	0	0	0	0	0	0	0	0	0	0	0.00254
Photobacterium phosphoreum	23.8452	0	0	0	0	0	0	0.1658	0	0	0	0	0	0	0	0	0	0	0	0	0	0	0	0.16623
Proteobacteria bacterium CAG 139	0	1.00496	1.27942	1.80922	0.18923	0.03615	0.04531	0.13494	0.22498	0.1292	0.16711	0.25765	0.22135	0.20935	0.23847	0.30002	0.19188	0.3531	0.24952	0.29524	0.20183	0.27865	0.16752	0.16419
Akkermansia muciniphila	0.59724	4.55496	5.11143	7.5286	1.97803	0.76263	0.65037	1.56242	1.99196	1.24981	0.90145	0.8902	2.00648	1.04978	1.56666	1.53484	1.86015	1.72623	1.10442	1.49097	2.15713	1.45627	1.01063	0.92606

## Sheet: Supplementary data 3
Supplementary Data 3: Metabolic gene pathways normalised and stratified to copies per million (CPM) using HuMAnN3 tool
# Gene Family	Nmaize.0h	Nmaize.6h	Nmaize.12h	Nmaize.24h	Hylon.0h	Hylon.6h	Hylon.12h	Hylon.24h	Potato.0h	Potato.6h	Potato.12h	Potato.24h	Inulin.0h	Inulin.6h	Inulin.12h	Inulin.24h	Avicell.6h	Avicell.12h	Avicell.24h	Rmaize.0h	Rmaize.6h	Rmaize.12h	Rmaize.24h	Water-blank
UNGROUPED	599573	656225	667354	676139	594598	620477	621257	610234	602201	608101	613177	606228	597160	582914	589692	577056	595283	582410	570033	599070	615105	596820	592767	320856
UNMAPPED	242900	70521.5	52361.8	55711.5	242928	225150	221536	236834	242265	252555	232957	233120	242226	284560	282189	265468	247678	260716	271255	239845	224562	236320	236466	550432
2,7,13,3-RXN: (expasy) Histidine kinase [2,7,13,3]	2296.19	3288.52	3349.55	3213.29	2229.05	1771.26	1999.04	2029.97	2319.61	1457.83	1676.2	1679.42	2296.14	1834.44	1803.49	1912.56	2208.36	2249.87	2423.88	2198.3	1557.05	1519.58	1853.42	1023.71
DNA-DIRECTED-DNA-POLYMERASE-RXN: (expasy) DNA-directed DNA polymerase [2,7,7,7]	1089.03	1443.93	1327.58	1233.89	1112.88	1130.52	1204.76	1166.4	1076.71	1008.76	1136.19	1172.17	1101.86	927.675	866.419	1086.08	1070.64	1062.84	1057.44	1103.01	1114.5	1141.18	1126.4	590.444
RXN-20927: (expasy) DNA-directed DNA polymerase [2,7,7,7]	1089.03	1443.93	1327.58	1233.89	1112.88	1130.52	1204.76	1166.4	1076.71	1008.76	1136.19	1172.17	1101.86	927.675	866.419	1086.08	1070.64	1062.84	1057.44	1103.01	1114.5	1141.18	1126.4	590.444
PEPTIDYLPROLYL-ISOMERASE-RXN: (expasy) Peptidylprolyl isomerase [5,2,1,8]	841.878	1076.52	944.871	922.113	885.255	872.725	881.826	841.217	813.856	760.138	812.165	818.174	852.659	679.664	662.012	819.587	879.929	855.809	844.539	883.653	809.926	818.372	861.635	686.454
DNA-DIRECTED-RNA-POLYMERASE-RXN: (expasy) DNA-directed RNA polymerase [2,7,7,6]	755.159	797.3	615.309	589.601	772.573	829.322	947.576	963.852	759.537	622.998	775.397	776.172	776.083	503.813	551.91	658.521	769.701	757.45	778.742	778.438	683.888	695.797	756.891	626.373
3,2,1,23-RXN: (expasy) Beta-galactosidase [3,2,1,23]	638.662	299.21	295.318	306.305	663.087	626.963	576.713	520.68	652.061	598.242	694.115	727.239	644.732	441.732	463.412	537.643	594.008	557.752	511.054	657.839	683.823	645.437	701.211	96.6132
KETOLACTOSE-RXN: (expasy) Beta-galactosidase [3,2,1,23]	638.662	299.21	295.318	306.305	663.087	626.963	576.713	520.68	652.061	598.242	694.115	727.239	644.732	441.732	463.412	537.643	594.008	557.752	511.054	657.839	683.823	645.437	701.211	96.6132
RXN-12398: (metacyc) xyloglucan XXLG oligosaccharide &beta;-galactosidase [3,2,1,23]	638.662	299.21	295.318	306.305	663.087	626.963	576.713	520.68	652.061	598.242	694.115	727.239	644.732	441.732	463.412	537.643	594.008	557.752	511.054	657.839	683.823	645.437	701.211	96.6132
RXN-12399: (metacyc) xyloglucan XLXG oligosaccharide &beta;-galactosidase [3,2,1,23]	638.662	299.21	295.318	306.305	663.087	626.963	576.713	520.68	652.061	598.242	694.115	727.239	644.732	441.732	463.412	537.643	594.008	557.752	511.054	657.839	683.823	645.437	701.211	96.6132
RXN-12400: (metacyc) xyloglucan XLLG oligosaccharide &beta;-galactosidase [3,2,1,23]	638.662	299.21	295.318	306.305	663.087	626.963	576.713	520.68	652.061	598.242	694.115	727.239	644.732	441.732	463.412	537.643	594.008	557.752	511.054	657.839	683.823	645.437	701.211	96.6132
RXN-19765: (expasy) Beta-galactosidase [3,2,1,23]	638.662	299.21	295.318	306.305	663.087	626.963	576.713	520.68	652.061	598.242	694.115	727.239	644.732	441.732	463.412	537.643	594.008	557.752	511.054	657.839	683.823	645.437	701.211	96.6132
ATPSYN-RXN: (expasy) H(+)-transporting two-sector ATPase [7,1,2,2]	584.014	136.142	84.3401	87.2912	624.784	584.134	614.343	586.175	560.951	448.501	524.837	564.727	602.279	349.754	371.129	535.849	550.497	543.462	533.062	600.382	474.522	485.584	520.163	293.061
CARBPSYN-RXN: (expasy) Carbamoyl-phosphate synthase (glutamine-hydrolyzing) [6,3,5,5]	498.33	379.734	333.512	310.599	532.245	605.906	619.977	598.901	494.615	480.497	524.586	571.393	515.153	380.991	377.142	500.244	497.233	478.991	436.911	532.237	534.296	552.634	551.45	204.068
3,4,21,89-RXN: (expasy) Signal peptidase I [3,4,21,89]	439.439	157.098	141.488	141.566	458.317	485.613	457.909	445.04	439.922	421.029	418.41	460.464	449.391	322.511	331.419	435.459	407.806	390.211	361.049	449.948	419.363	471.49	400.537	103.838
3,1,11,6-RXN: (expasy) Exodeoxyribonuclease VII [3,1,11,6]	413.333	191.034	174.899	169.907	432.081	448.266	476.37	467.637	407.683	424.762	484.433	494.019	408.561	390.474	384.268	453.43	389.51	350.469	341.79	445.596	465.586	484.594	438.901	165.163
RXN0-1441: (expasy) AMBIGUOUS [3,6,1,13; 3,6,1,53]	400.96	186.401	126.871	117.487	525.008	649.818	492.474	522.822	346.9	724.528	709.995	631.372	510.362	778.956	658.828	547.411	380.139	338.273	208.981	499.387	800.204	636.225	489.672	57.864
DXS-RXN: (expasy) 1-deoxy-D-xylulose-5-phosphate synthase [2,2,1,7]	395.545	178.896	163.381	157.183	410.986	469.436	476.679	446.859	382.451	399.272	421.211	451.607	398.621	322.153	319.515	440.572	363.598	347.847	305.401	416.045	449.004	476.058	433.498	91.6172
ACETOLACTSYN-RXN: (expasy) Acetolactate synthase [2,2,1,6]	376.639	813.947	666.202	617.328	394.987	458.072	503.723	481.599	375.449	385.709	414.217	425.994	390.782	295.917	299.553	361.29	375.914	367.228	343.362	388.439	359.295	353.663	321.348	206.161
ACETOOHBUTSYN-RXN: (metacyc) 2-aceto-2-hydroxy-butyrate synthase [2,2,1,6]	376.639	813.947	666.202	617.328	394.987	458.072	503.723	481.599	375.449	385.709	414.217	425.994	390.782	295.917	299.553	361.29	375.914	367.228	343.362	388.439	359.295	353.663	321.348	206.161
RXN-13163: (expasy) 3-isopropylmalate dehydratase [4,2,1,33]	376.154	282.247	257.702	243.84	393.814	455.866	505.27	479.313	376.791	349.895	424.385	427.304	390.175	279.79	286.499	334.998	363.23	355.434	326.384	394.861	346.184	339.184	361.948	151.915
PHENYLALANINE--TRNA-LIGASE-RXN: (expasy) Phenylalanine--tRNA ligase [6,1,1,20]	369.288	166.509	191.456	188.961	398.939	427.584	472.259	460.883	363.559	344.306	393.29	422.714	380.967	301.562	293.484	375.997	370.062	361.766	355.433	391.911	361.789	394.796	404.207	145.937
ALPHAGALACTOSID-RXN: (expasy) Alpha-galactosidase [3,2,1,22]	348.996	122.911	104.519	115.713	353.307	277.131	241.137	217.501	355.131	242.909	265.337	276.209	352.526	207.8	218.478	227.377	321.513	299.271	289.035	351.466	279.696	252.205	286.257	37.7122
RXN-11501: (expasy) Alpha-galactosidase [3,2,1,22]	348.996	122.911	104.519	115.713	353.307	277.131	241.137	217.501	355.131	242.909	265.337	276.209	352.526	207.8	218.478	227.377	321.513	299.271	289.035	351.466	279.696	252.205	286.257	37.7122
RXN-12088: (expasy) Alpha-galactosidase [3,2,1,22]	348.996	122.911	104.519	115.713	353.307	277.131	241.137	217.501	355.131	242.909	265.337	276.209	352.526	207.8	218.478	227.377	321.513	299.271	289.035	351.466	279.696	252.205	286.257	37.7122
RXN-17830: (expasy) Alpha-galactosidase [3,2,1,22]	348.996	122.911	104.519	115.713	353.307	277.131	241.137	217.501	355.131	242.909	265.337	276.209	352.526	207.8	218.478	227.377	321.513	299.271	289.035	351.466	279.696	252.205	286.257	37.7122
TRYPSYN-RXN: (expasy) Tryptophan synthase [4,2,1,20]	335.444	136.132	172.849	166.419	344.084	447.336	506.016	468.134	321.803	310.485	364.712	414.772	331.357	237.475	244.008	284.99	321.617	302.225	268.088	356.616	313.447	299.951	304.293	121.012
TRANS-RXN-214: (expasy) NADH:ubiquinone reductase (Na(+)-transporting) [7,2,1,1]	322.662	89.3656	77.9576	97.7558	344.14	457.237	409.865	340.375	301.946	402.825	424.918	455.429	328.25	235.962	278.371	395.846	320.272	282.188	190.858	366.927	460.67	444.964	387.468	270.198
RXN-12588: (expasy) Cysteine desulfurase [2,8,1,7]	312.89	212.774	254.187	234.237	326.169	328.532	356.78	353.215	305.685	244.502	277.017	276.099	320.798	217.477	211.671	266	286.233	269.911	265.79	318.215	266.025	259.786	262.376	135.072
RXN-14385: (expasy) Cysteine desulfurase [2,8,1,7]	312.89	212.774	254.187	234.237	326.169	328.532	356.78	353.215	305.685	244.502	277.017	276.099	320.798	217.477	211.671	266	286.233	269.911	265.79	318.215	266.025	259.786	262.376	135.072
RXN-15881: (expasy) Cysteine desulfurase [2,8,1,7]	312.89	212.774	254.187	234.237	326.169	328.532	356.78	353.215	305.685	244.502	277.017	276.099	320.798	217.477	211.671	266	286.233	269.911	265.79	318.215	266.025	259.786	262.376	135.072
RXN-20037: (expasy) Cysteine desulfurase [2,8,1,7]	312.89	212.774	254.187	234.237	326.169	328.532	356.78	353.215	305.685	244.502	277.017	276.099	320.798	217.477	211.671	266	286.233	269.911	265.79	318.215	266.025	259.786	262.376	135.072
RXN-21560: (expasy) Cysteine desulfurase [2,8,1,7]	312.89	212.774	254.187	234.237	326.169	328.532	356.78	353.215	305.685	244.502	277.017	276.099	320.798	217.477	211.671	266	286.233	269.911	265.79	318.215	266.025	259.786	262.376	135.072
RXN-21566: (expasy) Cysteine desulfurase [2,8,1,7]	312.89	212.774	254.187	234.237	326.169	328.532	356.78	353.215	305.685	244.502	277.017	276.099	320.798	217.477	211.671	266	286.233	269.911	265.79	318.215	266.025	259.786	262.376	135.072
RXN-9787: (metacyc) cysteine:[ThiI sulfur-carrier protein]-L-cysteine sulfurtransferase desulfurase [2,8,1,7]	312.89	212.774	254.187	234.237	326.169	328.532	356.78	353.215	305.685	244.502	277.017	276.099	320.798	217.477	211.671	266	286.233	269.911	265.79	318.215	266.025	259.786	262.376	135.072
6PFRUCTPHOS-RXN: (expasy) 6-phosphofructokinase [2,7,1,11]	294.389	262.994	243.489	233.257	308.47	268.591	299.456	289.895	284.92	197.295	229.355	227.013	294.239	195.391	186.224	266.432	291.933	278.646	287.268	295.635	216.607	217.745	247.489	42.3992
GLUTAMIDOTRANS-RXN: (expasy) Imidazole glycerol-phosphate synthase [4,3,2,10]	286.21	110.099	120.395	118.314	291.617	284.982	308.333	301.717	277.367	254.535	291.782	308.872	296.393	299.541	277.394	289.072	280.134	264.485	268.748	295.752	299.785	320.076	331.549	150.216
SHIKIMATE-KINASE-RXN: (expasy) Shikimate kinase [2,7,1,71]	284.751	167.165	135.924	131.35	296.336	337.068	356.187	340.879	287.373	273.908	288.389	286.316	296.326	260.696	260.123	286.985	275.635	268.577	257.876	313.646	295.181	295.615	291.499	130.458
3,1,26,4-RXN: (expasy) Ribonuclease H [3,1,26,4]	284.27	159.057	142.72	131.728	309.968	328.031	308.594	314.545	274.319	290.223	319.75	324.165	290.467	231.455	231.484	315.004	292.774	280.495	282.111	294.223	320.939	339.847	328.33	114.927
3,5,1,27-RXN: (expasy) Peptide deformylase [3,5,1,88]	283.641	99.427	72.2095	78.9644	299.089	301.377	334.879	348.905	281.62	299.042	333.186	330.965	303.834	341.511	313.154	348.417	280.483	272.482	284.99	291.765	321.688	392.702	364.48	190.775
3,5,1,88-RXN: (expasy) Peptide deformylase [3,5,1,88]	283.641	99.427	72.2095	78.9644	299.089	301.377	334.879	348.905	281.62	299.042	333.186	330.965	303.834	341.511	313.154	348.417	280.483	272.482	284.99	291.765	321.688	392.702	364.48	190.775
L-GLN-FRUCT-6-P-AMINOTRANS-RXN: (expasy) Glutamine--fructose-6-phosphate transaminase (isomerizing) [2,6,1,16]	274.395	214.778	152.418	141.654	298.317	346.478	352.667	338.014	270.838	318.151	364.027	346.363	281.625	289.151	296.079	303.769	265.494	255.258	203.784	295.715	370.296	343.326	351.897	169.539
3,4,11,18-RXN: (expasy) Methionyl aminopeptidase [3,4,11,18]	274.163	95.7645	72.9889	77.3312	286.686	311.476	366.39	355.976	275.837	250.976	290.607	294.479	284.181	203.561	195.304	275.304	276.675	261.876	274.388	290.411	266.32	280.755	284.697	107.539
RXN-17873: (expasy) Methionyl aminopeptidase [3,4,11,18]	274.163	95.7645	72.9889	77.3312	286.686	311.476	366.39	355.976	275.837	250.976	290.607	294.479	284.181	203.561	195.304	275.304	276.675	261.876	274.388	290.411	266.32	280.755	284.697	107.539
RXN-17874: (expasy) Methionyl aminopeptidase [3,4,11,18]	274.163	95.7645	72.9889	77.3312	286.686	311.476	366.39	355.976	275.837	250.976	290.607	294.479	284.181	203.561	195.304	275.304	276.675	261.876	274.388	290.411	266.32	280.755	284.697	107.539
RXN-17875: (expasy) Methionyl aminopeptidase [3,4,11,18]	274.163	95.7645	72.9889	77.3312	286.686	311.476	366.39	355.976	275.837	250.976	290.607	294.479	284.181	203.561	195.304	275.304	276.675	261.876	274.388	290.411	266.32	280.755	284.697	107.539
RXN-17876: (expasy) Methionyl aminopeptidase [3,4,11,18]	274.163	95.7645	72.9889	77.3312	286.686	311.476	366.39	355.976	275.837	250.976	290.607	294.479	284.181	203.561	195.304	275.304	276.675	261.876	274.388	290.411	266.32	280.755	284.697	107.539
RXN-17877: (expasy) Methionyl aminopeptidase [3,4,11,18]	274.163	95.7645	72.9889	77.3312	286.686	311.476	366.39	355.976	275.837	250.976	290.607	294.479	284.181	203.561	195.304	275.304	276.675	261.876	274.388	290.411	266.32	280.755	284.697	107.539
RXN-17878: (expasy) Methionyl aminopeptidase [3,4,11,18]	274.163	95.7645	72.9889	77.3312	286.686	311.476	366.39	355.976	275.837	250.976	290.607	294.479	284.181	203.561	195.304	275.304	276.675	261.876	274.388	290.411	266.32	280.755	284.697	107.539
RXN-14267: (expasy) N-acetylmuramoyl-L-alanine amidase [3,5,1,28]	272.469	622.691	631.612	593.443	270.635	219.509	189.131	173.418	281.067	220.523	212.614	189.567	272.612	206.18	227.967	235.673	266.449	271.473	253.71	276.044	246.23	198.682	219.623	49.2151
RXN-16938: (expasy) N-acetylmuramoyl-L-alanine amidase [3,5,1,28]	272.469	622.691	631.612	593.443	270.635	219.509	189.131	173.418	281.067	220.523	212.614	189.567	272.612	206.18	227.967	235.673	266.449	271.473	253.71	276.044	246.23	198.682	219.623	49.2151
RXN0-5225: (expasy) N-acetylmuramoyl-L-alanine amidase [3,5,1,28]	272.469	622.691	631.612	593.443	270.635	219.509	189.131	173.418	281.067	220.523	212.614	189.567	272.612	206.18	227.967	235.673	266.449	271.473	253.71	276.044	246.23	198.682	219.623	49.2151
DTDPGLUCDEHYDRAT-RXN: (expasy) dTDP-glucose 4,6-dehydratase [4,2,1,46]	269.328	244.216	175.316	183.343	271.08	253.148	247.746	233.604	258.645	211.206	247.592	259.591	266.779	251.642	247.995	218.008	251.692	239.931	229.049	273.058	255.343	263.149	260.73	42.2272
3,4,16,4-RXN: (expasy) Serine-type D-Ala-D-Ala carboxypeptidase [3,4,16,4]	267.769	481.499	466.079	472.098	278.466	279.015	235.134	224.588	284.787	277.952	289.143	246.508	272.079	228.655	236.504	312.31	258.045	246.781	229.67	271.724	332.537	289.519	288.021	227.135
3,4,17,8-RXN: (expasy) AMBIGUOUS [3,4,16,4; 3,4,17,8]	267.769	481.499	466.079	472.098	278.466	279.015	235.134	224.588	284.787	277.952	289.143	246.508	272.079	228.655	236.504	312.31	258.045	246.781	229.67	271.724	332.537	289.519	288.021	227.135
RXN-11065: (expasy) Serine-type D-Ala-D-Ala carboxypeptidase [3,4,16,4]	267.769	481.499	466.079	472.098	278.466	279.015	235.134	224.588	284.787	277.952	289.143	246.508	272.079	228.655	236.504	312.31	258.045	246.781	229.67	271.724	332.537	289.519	288.021	227.135
RXN-11302: (metacyc) peptidoglycan transpeptidase (Gram-negative bacteria) [3,4,16,4]	267.769	481.499	466.079	472.098	278.466	279.015	235.134	224.588	284.787	277.952	289.143	246.508	272.079	228.655	236.504	312.31	258.045	246.781	229.67	271.724	332.537	289.519	288.021	227.135
RXN-11351: (expasy) Serine-type D-Ala-D-Ala carboxypeptidase [3,4,16,4]	267.769	481.499	466.079	472.098	278.466	279.015	235.134	224.588	284.787	277.952	289.143	246.508	272.079	228.655	236.504	312.31	258.045	246.781	229.67	271.724	332.537	289.519	288.021	227.135
RXN-16649: (expasy) Serine-type D-Ala-D-Ala carboxypeptidase [3,4,16,4]	267.769	487.843	473.724	479.21	278.466	279.015	235.134	224.588	284.787	278.041	289.143	246.508	272.079	228.655	236.504	312.31	258.294	247.269	229.993	271.724	332.537	289.519	288.021	227.135
RXN-16659: (metacyc) peptidoglycan transpeptidase (Gram-negative bacteria) [3,4,16,4]	267.769	481.499	466.079	472.098	278.466	279.015	235.134	224.588	284.787	277.952	289.143	246.508	272.079	228.655	236.504	312.31	258.045	246.781	229.67	271.724	332.537	289.519	288.021	227.135
RXN-19249: (expasy) Serine-type D-Ala-D-Ala carboxypeptidase [3,4,16,4]	267.769	481.499	466.079	472.098	278.466	279.015	235.134	224.588	284.787	277.952	289.143	246.508	272.079	228.655	236.504	312.31	258.045	246.781	229.67	271.724	332.537	289.519	288.021	227.135
RXN-19253: (expasy) Serine-type D-Ala-D-Ala carboxypeptidase [3,4,16,4]	267.769	481.499	466.079	472.098	278.466	279.015	235.134	224.588	284.787	277.952	289.143	246.508	272.079	228.655	236.504	312.31	258.045	246.781	229.67	271.724	332.537	289.519	288.021	227.135
RXN-19256: (expasy) Serine-type D-Ala-D-Ala carboxypeptidase [3,4,16,4]	267.769	481.499	466.079	472.098	278.466	279.015	235.134	224.588	284.787	277.952	289.143	246.508	272.079	228.655	236.504	312.31	258.045	246.781	229.67	271.724	332.537	289.519	288.021	227.135
GLUTAMIN-RXN: (expasy) AMBIGUOUS [3,5,1,2; 3,5,1,38]	266.177	178.276	223.816	219.745	271.226	275.549	269.502	265.071	263.228	260.432	289.316	294.601	277.59	301.189	260.729	274.121	264.658	253.206	244.866	268.794	324.93	320.621	322.116	130.031
METHIONINE--TRNA-LIGASE-RXN: (expasy) Methionine--tRNA ligase [6,1,1,10]	264.222	78.8799	68.0873	64.6039	272.646	298.954	343.314	335.311	263.083	197.071	241.066	248.594	274.658	195.807	190.242	225.5	244.799	239.026	240.26	273.263	199.111	225.93	250.776	51.795
RXN-16165: (expasy) Methionine--tRNA ligase [6,1,1,10]	264.222	78.8799	68.0873	64.6039	272.646	298.954	343.314	335.311	263.083	197.071	241.066	248.594	274.658	195.807	190.242	225.5	244.799	239.026	240.26	273.263	199.111	225.93	250.776	51.795
GLYCOGEN-BRANCH-RXN: (expasy) 1,4-alpha-glucan branching enzyme [2,4,1,18]	262.465	193.382	150.966	151.73	274.605	295.024	353.587	349.137	264.225	232.641	307.428	341.662	274.677	182.512	188.702	239.531	255.857	248.472	256.327	265.096	219.971	228.308	250.897	38.6385
RXN-14371: (expasy) 1,4-alpha-glucan branching enzyme [2,4,1,18]	262.465	193.382	150.966	151.73	274.605	295.024	353.587	349.137	264.225	232.641	307.428	341.662	274.677	182.512	188.702	239.531	255.857	248.472	256.327	265.096	219.971	228.308	250.897	38.6385
RXN-14372: (expasy) 1,4-alpha-glucan branching enzyme [2,4,1,18]	262.465	193.382	150.966	151.73	274.605	295.024	353.587	349.137	264.225	232.641	307.428	341.662	274.677	182.512	188.702	239.531	255.857	248.472	256.327	265.096	219.971	228.308	250.897	38.6385
RXN-18777: (expasy) 1,4-alpha-glucan branching enzyme [2,4,1,18]	262.465	193.382	150.966	151.73	274.605	295.024	353.587	349.137	264.225	232.641	307.428	341.662	274.677	182.512	188.702	239.531	255.857	248.472	256.327	265.096	219.971	228.308	250.897	38.6385
RXN-7669: (expasy) 1,4-alpha-glucan branching enzyme [2,4,1,18]	262.465	193.382	150.966	151.73	274.605	295.024	353.587	349.137	264.225	232.641	307.428	341.662	274.677	182.512	188.702	239.531	255.857	248.472	256.327	265.096	219.971	228.308	250.897	38.6385
RXN-7710: (expasy) 1,4-alpha-glucan branching enzyme [2,4,1,18]	262.465	193.382	150.966	151.73	274.605	295.024	353.587	349.137	264.225	232.641	307.428	341.662	274.677	182.512	188.702	239.531	255.857	248.472	256.327	265.096	219.971	228.308	250.897	38.6385
RXN-11322: (expasy) Pyridoxal 5'-phosphate synthase (glutamine hydrolyzing) [4,3,3,6]	256.057	33.1706	18.4256	24.7118	284.591	327.119	275.085	236.333	250.93	291.878	319.279	315.701	273.026	295.365	244.654	289.339	226.905	208.711	148.91	273.39	369.167	367.733	322.746	40.5924
UDPNACETYLGLUCOSAMENOLPYRTRANS-RXN: (expasy) UDP-N-acetylglucosamine 1-carboxyvinyltransferase [2,5,1,7]	253.213	156.082	132.496	125.111	270.977	327.103	361.291	352.569	249.287	233.887	278.82	301.301	259.722	185.987	189.726	263.039	249.197	244.288	239.306	261.46	259.552	271.741	264.961	98.8838
TRNA-PSEUDOURIDINE-SYNTHASE-I-RXN: (expasy) tRNA pseudouridine(38-40) synthase [5,4,99,12]	251.472	82.0627	73.3884	75.2437	255.423	254.83	276.071	278.401	260.609	226.654	242.889	252.344	252.087	192.585	187.315	241.738	237.229	235.348	243.002	247.53	196.186	201.19	210.321	56.6169
GLYCOPHOSPHORYL-RXN: (expasy) Glycogen phosphorylase [2,4,1,1]	241.692	293.42	235.717	232.449	247.387	204.844	244.359	242.893	239.477	147.707	177.992	198.275	248.875	187.37	171.933	221.736	228.612	232.921	251.447	242.313	174.024	206.462	233.923	32.7587
GLYMALTOPHOSPHORYL-RXN: (expasy) Glycogen phosphorylase [2,4,1,1]	241.692	293.42	235.717	232.449	247.387	204.844	244.359	242.893	239.477	147.707	177.992	198.275	248.875	187.37	171.933	221.736	228.612	232.921	251.447	242.313	174.024	206.462	233.923	32.7587
RXN-12171: (expasy) Glycogen phosphorylase [2,4,1,1]	241.692	293.42	235.717	232.449	247.387	204.844	244.359	242.893	239.477	147.707	177.992	198.275	248.875	187.37	171.933	221.736	228.612	232.921	251.447	242.313	174.024	206.462	233.923	32.7587
RXN-12392: (expasy) Glycogen phosphorylase [2,4,1,1]	241.692	293.42	235.717	232.449	247.387	204.844	244.359	242.893	239.477	147.707	177.992	198.275	248.875	187.37	171.933	221.736	228.612	232.921	251.447	242.313	174.024	206.462	233.923	32.7587
RXN-14284: (expasy) Glycogen phosphorylase [2,4,1,1]	241.692	293.42	235.717	232.449	247.387	204.844	244.359	242.893	239.477	147.707	177.992	198.275	248.875	187.37	171.933	221.736	228.612	232.921	251.447	242.313	174.024	206.462	233.923	32.7587
RXN-14285: (expasy) Glycogen phosphorylase [2,4,1,1]	241.692	293.42	235.717	232.449	247.387	204.844	244.359	242.893	239.477	147.707	177.992	198.275	248.875	187.37	171.933	221.736	228.612	232.921	251.447	242.313	174.024	206.462	233.923	32.7587
RXN-14286: (expasy) Glycogen phosphorylase [2,4,1,1]	241.692	293.42	235.717	232.449	247.387	204.844	244.359	242.893	239.477	147.707	177.992	198.275	248.875	187.37	171.933	221.736	228.612	232.921	251.447	242.313	174.024	206.462	233.923	32.7587
RXN-14353: (expasy) Glycogen phosphorylase [2,4,1,1]	241.692	293.42	235.717	232.449	247.387	204.844	244.359	242.893	239.477	147.707	177.992	198.275	248.875	187.37	171.933	221.736	228.612	232.921	251.447	242.313	174.024	206.462	233.923	32.7587
RXN-1826: (expasy) Glycogen phosphorylase [2,4,1,1]	241.692	293.42	235.717	232.449	247.387	204.844	244.359	242.893	239.477	147.707	177.992	198.275	248.875	187.37	171.933	221.736	228.612	232.921	251.447	242.313	174.024	206.462	233.923	32.7587
RXN-21092: (expasy) Glycogen phosphorylase [2,4,1,1]	241.692	293.42	235.717	232.449	247.387	204.844	244.359	242.893	239.477	147.707	177.992	198.275	248.875	187.37	171.933	221.736	228.612	232.921	251.447	242.313	174.024	206.462	233.923	32.7587
RXN-9025: (expasy) Glycogen phosphorylase [2,4,1,1]	241.692	293.42	235.717	232.449	247.387	204.844	244.359	242.893	239.477	147.707	177.992	198.275	248.875	187.37	171.933	221.736	228.612	232.921	251.447	242.313	174.024	206.462	233.923	32.7587
RXN0-5182: (expasy) Glycogen phosphorylase [2,4,1,1]	241.692	293.42	235.717	232.449	247.387	204.844	244.359	242.893	239.477	147.707	177.992	198.275	248.875	187.37	171.933	221.736	228.612	232.921	251.447	242.313	174.024	206.462	233.923	32.7587
RXN0-5184: (expasy) Glycogen phosphorylase [2,4,1,1]	241.692	293.42	235.717	232.449	247.387	204.844	244.359	242.893	239.477	147.707	177.992	198.275	248.875	187.37	171.933	221.736	228.612	232.921	251.447	242.313	174.024	206.462	233.923	32.7587
PRPPAMIDOTRANS-RXN: (expasy) Amidophosphoribosyltransferase [2,4,2,14]	239.443	113.299	113.302	110.912	252.597	288.731	362.588	370.851	233.173	213.97	263.146	266.755	244.811	178.97	183.445	238.791	225.577	220.102	212.856	247.229	238.516	238.422	244.772	66.6595
GLUCOSAMINE-6-P-DEAMIN-RXN: (expasy) Glucosamine-6-phosphate deaminase [3,5,99,6]	236.699	238.572	215.412	224.962	237.674	269.293	219.965	197.602	228.237	254.763	237.949	226.57	238.2	186.779	174.14	238.632	219.641	216.005	187.655	238.094	284.396	269.477	249.847	65.8801
GLUC1PADENYLTRANS-RXN: (expasy) Glucose-1-phosphate adenylyltransferase [2,7,7,27]	235.893	144.882	117.507	99.2378	230.844	202.445	242.285	249.63	235.914	156.895	202.144	200.061	242.375	193.806	193.631	229.399	212.761	216.863	227.185	220.513	170.905	180.407	209.303	23.0377
ALARACECAT-RXN: (expasy) Alanine racemase [5,1,1,1]	235.761	220.626	245.645	222.788	250.54	298.355	337.53	324.232	232.745	236.766	266.766	282.397	242.696	182.328	177.093	246.656	241.036	232.622	234.35	245.6	241.807	264.425	260.491	81.839
ASPARTATEKIN-RXN: (expasy) Aspartate kinase [2,7,2,4]	232.913	164.83	134.827	134.241	238.075	245.555	276.52	270.084	227.734	222.161	276.263	302.135	237.043	212.797	201.157	239.355	229.644	225.005	224.042	231.589	238.437	255.289	261.907	165.421
S-ADENMETSYN-RXN: (expasy) Methionine adenosyltransferase [2,5,1,6]	231.361	201.638	177.938	175.98	246.923	253.76	256.678	254.33	232.587	203.504	236.082	222.517	239.51	178.958	185.127	203.217	235.484	247.026	236.566	241.66	216.847	195.493	214.265	119.153
POLYPHOSPHATE-KINASE-RXN: (expasy) Polyphosphate kinase [2,7,4,1]	230.731	146.087	143.089	154.563	231.882	254.472	268.888	259.251	227.137	230.221	253.967	251.536	234.144	189.994	181.986	225.752	220.979	208.102	194.031	235.209	240.689	235.783	224.378	73.8118
DTDPGLUCOSEPP-RXN: (expasy) Glucose-1-phosphate thymidylyltransferase [2,7,7,24]	227.761	115.475	82.0769	78.5953	229.456	243.947	222.437	212.148	236.273	248.368	262.96	232.145	235.41	243.958	256.651	239.362	220.444	203.319	183.071	247.373	273.831	241.843	258.366	63.4069
ACSERLY-RXN: (expasy) Cysteine synthase [2,5,1,47]	226.415	176.252	190.721	176.816	244.307	255.406	259.949	243.058	219.063	203.895	208.95	205.927	232.867	176.957	169.823	215.3	220.29	212.422	210.95	238.778	214.389	210.672	216.27	82.5948
RXN-12726: (expasy) Cysteine synthase [2,5,1,47]	226.415	176.252	190.721	176.816	244.307	255.406	259.949	243.058	219.063	203.895	208.95	205.927	232.867	176.957	169.823	215.3	220.29	212.422	210.95	238.778	214.389	210.672	216.27	82.5948
2,7,7,8-RXN: (expasy) Polyribonucleotide nucleotidyltransferase [2,7,7,8]	226.024	123.318	105.074	98.0673	243.25	293.34	327.161	335.284	219.803	224.673	257.028	277.791	237.331	149.992	152.385	217.42	218.85	217.449	210.519	241.671	218.393	232.911	225.283	100.3
RIBULP3EPIM-RXN: (expasy) Ribulose-phosphate 3-epimerase [5,1,3,1]	224.257	247.657	213.068	210.56	234.467	256.384	270.621	267.92	222.691	201.663	221.13	255.649	221.004	171.751	151.635	212.633	222.939	222.409	207.827	232.808	209.775	220.002	216.446	118.657
GMP-SYN-GLUT-RXN: (expasy) GMP synthase (glutamine-hydrolyzing) [6,3,5,2]	222.782	149.546	147.912	144.238	239.253	243.648	257.713	253.018	218.644	190.064	235.473	274.187	230.649	165.697	157.736	206.916	223.436	224.432	224.981	234.601	226.257	240.129	244.095	90.4755
3,2,1,21-RXN: (expasy) Beta-glucosidase [3,2,1,21]	219.266	126.435	162.15	172.637	224.806	150.89	157.084	152.242	221.157	133.808	204.589	274.847	226.771	151.902	165.626	193.336	193.37	189.068	203.35	225.572	165.806	169.265	212.386	20.5883
RXN-10769: (expasy) Beta-glucosidase [3,2,1,21]	219.266	120.762	154.599	165.461	224.806	150.89	157.084	152.242	221.157	133.808	204.589	274.847	226.771	151.902	165.626	193.336	193.224	188.824	202.935	225.572	165.806	169.265	212.386	20.5883
RXN-10773: (expasy) Beta-glucosidase [3,2,1,21]	219.266	120.762	154.599	165.461	224.806	150.89	157.084	152.242	221.157	133.808	204.589	274.847	226.771	151.902	165.626	193.336	193.224	188.824	202.935	225.572	165.806	169.265	212.386	20.5883
RXN-13602: (metacyc) linustatin &beta;-diglucosidase [3,2,1,21]	219.266	120.762	154.599	165.461	224.806	150.89	157.084	152.242	221.157	133.808	204.589	274.847	226.771	151.902	165.626	193.336	193.224	188.824	202.935	225.572	165.806	169.265	212.386	20.5883
RXN-13603: (metacyc) neolinustatin &beta;-diglucosidase [3,2,1,21]	219.266	120.762	154.599	165.461	224.806	150.89	157.084	152.242	221.157	133.808	204.589	274.847	226.771	151.902	165.626	193.336	193.224	188.824	202.935	225.572	165.806	169.265	212.386	20.5883
RXN-14179: (expasy) Beta-glucosidase [3,2,1,21]	219.266	120.762	154.599	165.461	224.806	150.89	157.084	152.242	221.157	133.808	204.589	274.847	226.771	151.902	165.626	193.336	193.224	188.824	202.935	225.572	165.806	169.265	212.386	20.5883
RXN-18846: (expasy) Beta-glucosidase [3,2,1,21]	219.266	120.762	154.599	165.461	224.806	150.89	157.084	152.242	221.157	133.808	204.589	274.847	226.771	151.902	165.626	193.336	193.224	188.824	202.935	225.572	165.806	169.265	212.386	20.5883
RXN-21055: (expasy) Beta-glucosidase [3,2,1,21]	219.266	120.762	154.599	165.461	224.806	150.89	157.084	152.242	221.157	133.808	204.589	274.847	226.771	151.902	165.626	193.336	193.224	188.824	202.935	225.572	165.806	169.265	212.386	20.5883
RXN-5341: (expasy) Beta-glucosidase [3,2,1,21]	219.266	120.762	154.599	165.461	224.806	150.89	157.084	152.242	221.157	133.808	204.589	274.847	226.771	151.902	165.626	193.336	193.224	188.824	202.935	225.572	165.806	169.265	212.386	20.5883
RXN-8036: (expasy) Beta-glucosidase [3,2,1,21]	219.266	120.762	154.599	165.461	224.806	150.89	157.084	152.242	221.157	133.808	204.589	274.847	226.771	151.902	165.626	193.336	193.224	188.824	202.935	225.572	165.806	169.265	212.386	20.5883
RXN-9674: (expasy) Beta-glucosidase [3,2,1,21]	219.266	120.762	154.599	165.461	224.806	150.89	157.084	152.242	221.157	133.808	204.589	274.847	226.771	151.902	165.626	193.336	193.224	188.824	202.935	225.572	165.806	169.265	212.386	20.5883
RXN18C3-14: (expasy) Beta-glucosidase [3,2,1,21]	219.266	120.762	154.599	165.461	224.806	150.89	157.084	152.242	221.157	133.808	204.589	274.847	226.771	151.902	165.626	193.336	193.224	188.824	202.935	225.572	165.806	169.265	212.386	20.5883
3,1,26,5-RXN: (expasy) Ribonuclease P [3,1,26,5]	218.662	88.0455	64.4723	61.4121	211.414	222.412	216.865	222.27	219.043	218.49	213.569	188.774	229.175	220.141	217.145	238.386	208.815	214.935	202.847	218.868	277.544	263.9	253.131	162.872
RXN0-6480: (expasy) Ribonuclease P [3,1,26,5]	218.662	88.0455	64.4723	61.4121	211.414	222.412	216.865	222.27	219.043	218.49	213.569	188.774	229.175	220.141	217.145	238.386	208.815	214.935	202.847	218.868	277.544	263.9	253.131	162.872
GLUTAMATESYN-RXN: (expasy) Glutamate synthase (NADPH) [1,4,1,13]	217.428	759.933	722.556	646.872	234.675	164.304	144.954	140.45	207.386	188.814	183.474	176.222	224.789	245.705	220.473	319.12	214.164	222.518	242.306	222.658	281.297	332.477	329.502	210.937
ALANINE--TRNA-LIGASE-RXN: (expasy) Alanine--tRNA ligase [6,1,1,7]	217.23	174.833	165.913	158.488	229.446	258.452	274.292	259.638	204.244	208.134	239.243	258.401	216.771	177.916	170.134	228.425	211.897	206.487	198.76	229.158	223.379	229.662	229.866	66.9895
2PGADEHYDRAT-RXN: (expasy) Phosphopyruvate hydratase [4,2,1,11]	215.848	143.029	121.587	119.766	233.088	250.653	279.698	268.505	218.88	184.284	209.856	214.867	226.936	146.743	152.486	186.748	215.024	202.985	197.259	233.724	197.659	188.102	201.109	71.8794
AMINOCYL-TRNA-HYDROLASE-RXN: (expasy) Aminoacyl-tRNA hydrolase [3,1,1,29]	215.438	107.547	112.574	121.132	224.441	245.032	253.808	242.959	216.131	265.166	252.964	263.375	223.279	229.979	222.411	267.16	210.315	201.981	198.264	219.822	261.094	273.054	230.194	140.873
RXN-12460: (metacyc) L-asparaginyl-tRNAasn hydrolase [3,1,1,29]	215.438	107.547	112.574	121.132	224.441	245.032	253.808	242.959	216.131	265.166	252.964	263.375	223.279	229.979	222.411	267.16	210.315	201.981	198.264	219.822	261.094	273.054	230.194	140.873
RXN-16637: (expasy) Aminoacyl-tRNA hydrolase [3,1,1,29]	215.438	107.547	112.574	121.132	224.441	245.032	253.808	242.959	216.131	265.166	252.964	263.375	223.279	229.979	222.411	267.16	210.315	201.981	198.264	219.822	261.094	273.054	230.194	140.873
RXN0-1342: (expasy) S-adenosylmethionine:tRNA ribosyltransferase-isomerase [2,4,99,17]	215.211	182.289	185.28	183.582	231.995	233.766	225.782	219.716	200.85	219.702	230.128	219.069	219.124	160.433	148.8	226.635	220.477	210.283	211.851	229.857	238.851	235.358	228.921	82.1209
UNDECAPRENYL-DIPHOSPHATASE-RXN: (expasy) Undecaprenyl-diphosphate phosphatase [3,6,1,27]	214.98	167.852	163.251	163.12	218.783	228.524	237.454	231.675	219.661	235.677	242.957	236.821	218.355	211.542	193.076	252.032	211.963	206.368	202.387	225.304	258.791	255.736	223.775	81.7919
2,3,1,179-RXN: (expasy) Beta-ketoacyl-[acyl-carrier-protein] synthase II [2,3,1,179]	214.778	113.081	127.028	120.467	231.276	301.263	334.367	326.153	213.132	189.842	230.753	220.455	227.991	160.266	144.932	193.883	200.96	190.943	180.463	227.697	203.461	202.049	212.263	93.4559
3-OXOACYL-ACP-SYNTH-BASE-RXN: (expasy) AMBIGUOUS [2,3,1,179; 2,3,1,41]	214.778	113.081	127.028	120.467	231.276	301.263	334.367	326.153	213.132	189.842	230.753	220.455	227.991	160.266	144.932	193.883	200.96	190.943	180.463	227.697	203.461	202.049	212.263	93.4559
RXN-21617: (expasy) Beta-ketoacyl-[acyl-carrier-protein] synthase II [2,3,1,179]	214.778	113.081	127.028	120.467	231.276	301.263	334.367	326.153	213.132	189.842	230.753	220.455	227.991	160.266	144.932	193.883	200.96	190.943	180.463	227.697	203.461	202.049	212.263	93.4559
RXN-21621: (expasy) Beta-ketoacyl-[acyl-carrier-protein] synthase II [2,3,1,179]	214.778	113.081	127.028	120.467	231.276	301.263	334.367	326.153	213.132	189.842	230.753	220.455	227.991	160.266	144.932	193.883	200.96	190.943	180.463	227.697	203.461	202.049	212.263	93.4559
RXN-21625: (expasy) Beta-ketoacyl-[acyl-carrier-protein] synthase II [2,3,1,179]	214.778	113.081	127.028	120.467	231.276	301.263	334.367	326.153	213.132	189.842	230.753	220.455	227.991	160.266	144.932	193.883	200.96	190.943	180.463	227.697	203.461	202.049	212.263	93.4559
RXN-21629: (expasy) Beta-ketoacyl-[acyl-carrier-protein] synthase II [2,3,1,179]	214.778	113.081	127.028	120.467	231.276	301.263	334.367	326.153	213.132	189.842	230.753	220.455	227.991	160.266	144.932	193.883	200.96	190.943	180.463	227.697	203.461	202.049	212.263	93.4559
RXN-21634: (expasy) Beta-ketoacyl-[acyl-carrier-protein] synthase II [2,3,1,179]	214.778	113.081	127.028	120.467	231.276	301.263	334.367	326.153	213.132	189.842	230.753	220.455	227.991	160.266	144.932	193.883	200.96	190.943	180.463	227.697	203.461	202.049	212.263	93.4559
RXN-21649: (expasy) Beta-ketoacyl-[acyl-carrier-protein] synthase II [2,3,1,179]	214.778	113.081	127.028	120.467	231.276	301.263	334.367	326.153	213.132	189.842	230.753	220.455	227.991	160.266	144.932	193.883	200.96	190.943	180.463	227.697	203.461	202.049	212.263	93.4559
RXN-21654: (expasy) Beta-ketoacyl-[acyl-carrier-protein] synthase II [2,3,1,179]	214.778	113.081	127.028	120.467	231.276	301.263	334.367	326.153	213.132	189.842	230.753	220.455	227.991	160.266	144.932	193.883	200.96	190.943	180.463	227.697	203.461	202.049	212.263	93.4559
RXN-21659: (expasy) Beta-ketoacyl-[acyl-carrier-protein] synthase II [2,3,1,179]	214.778	113.081	127.028	120.467	231.276	301.263	334.367	326.153	213.132	189.842	230.753	220.455	227.991	160.266	144.932	193.883	200.96	190.943	180.463	227.697	203.461	202.049	212.263	93.4559
RXN-21664: (expasy) Beta-ketoacyl-[acyl-carrier-protein] synthase II [2,3,1,179]	214.778	113.081	127.028	120.467	231.276	301.263	334.367	326.153	213.132	189.842	230.753	220.455	227.991	160.266	144.932	193.883	200.96	190.943	180.463	227.697	203.461	202.049	212.263	93.4559
RXN-21669: (expasy) Beta-ketoacyl-[acyl-carrier-protein] synthase II [2,3,1,179]	214.778	113.081	127.028	120.467	231.276	301.263	334.367	326.153	213.132	189.842	230.753	220.455	227.991	160.266	144.932	193.883	200.96	190.943	180.463	227.697	203.461	202.049	212.263	93.4559
RXN-21680: (expasy) Beta-ketoacyl-[acyl-carrier-protein] synthase II [2,3,1,179]	214.778	113.081	127.028	120.467	231.276	301.263	334.367	326.153	213.132	189.842	230.753	220.455	227.991	160.266	144.932	193.883	200.96	190.943	180.463	227.697	203.461	202.049	212.263	93.4559
RXN-21685: (expasy) Beta-ketoacyl-[acyl-carrier-protein] synthase II [2,3,1,179]	214.778	113.081	127.028	120.467	231.276	301.263	334.367	326.153	213.132	189.842	230.753	220.455	227.991	160.266	144.932	193.883	200.96	190.943	180.463	227.697	203.461	202.049	212.263	93.4559
RXN-21690: (expasy) Beta-ketoacyl-[acyl-carrier-protein] synthase II [2,3,1,179]	214.778	113.081	127.028	120.467	231.276	301.263	334.367	326.153	213.132	189.842	230.753	220.455	227.991	160.266	144.932	193.883	200.96	190.943	180.463	227.697	203.461	202.049	212.263	93.4559
RXN-21695: (expasy) Beta-ketoacyl-[acyl-carrier-protein] synthase II [2,3,1,179]	214.778	113.081	127.028	120.467	231.276	301.263	334.367	326.153	213.132	189.842	230.753	220.455	227.991	160.266	144.932	193.883	200.96	190.943	180.463	227.697	203.461	202.049	212.263	93.4559
RXN-21701: (expasy) Beta-ketoacyl-[acyl-carrier-protein] synthase II [2,3,1,179]	214.778	113.081	127.028	120.467	231.276	301.263	334.367	326.153	213.132	189.842	230.753	220.455	227.991	160.266	144.932	193.883	200.96	190.943	180.463	227.697	203.461	202.049	212.263	93.4559
RXN-8391: (expasy) Beta-ketoacyl-[acyl-carrier-protein] synthase II [2,3,1,179]	214.778	113.081	127.028	120.467	231.276	301.263	334.367	326.153	213.132	189.842	230.753	220.455	227.991	160.266	144.932	193.883	200.96	190.943	180.463	227.697	203.461	202.049	212.263	93.4559
RXN-9535: (expasy) AMBIGUOUS [2,3,1,179; 2,3,1,41]	214.778	113.081	127.028	120.467	231.276	301.263	334.367	326.153	213.132	189.842	230.753	220.455	227.991	160.266	144.932	193.883	200.96	190.943	180.463	227.697	203.461	202.049	212.263	93.4559
3,4,21,53-RXN: (expasy) Endopeptidase La [3,4,21,53]	213.702	172.572	172.961	171.609	226.046	223.436	246.356	240.078	205.735	190.16	240.015	285.601	213.45	136.177	135.995	207.612	203.595	207.998	199.23	219.654	179.461	224.611	192.435	137.847
LEUCINE--TRNA-LIGASE-RXN: (expasy) Leucine--tRNA ligase [6,1,1,4]	212.927	133.372	132.502	126.683	225.615	242.944	239.066	232.116	207.655	176.14	202.009	197.424	223.74	139.529	140.38	183.008	209.921	204.947	195.36	223.479	181.83	185.968	200.919	74.5276
GLYCINE--TRNA-LIGASE-RXN: (expasy) Glycine--tRNA ligase [6,1,1,14]	212.623	478.332	360.67	320.996	224.698	241.209	246.483	242.606	206.193	195.267	218.5	220.619	221.703	184.57	179.314	229.73	217.727	225.283	222.961	220.835	244.321	270.17	261.396	232.348
OROPRIBTRANS-RXN: (expasy) Orotate phosphoribosyltransferase [2,4,2,10]	212.341	116.504	81.7205	85.0321	220.01	253.007	249.555	239.905	207.665	214.88	241.445	262.25	219.296	188.998	168.132	213.019	203.877	192.823	176.385	227.807	239.649	258.626	228.38	93.5276
LYSINE--TRNA-LIGASE-RXN: (expasy) Lysine--tRNA ligase [6,1,1,6]	212.309	285.398	250.289	245.235	232.982	221.975	210.811	197.861	212.211	191.32	213.909	244.16	223.18	158.754	152.254	206.921	213.864	216.932	210.015	230.746	212.833	230.823	233.977	95.4839
GLURS-RXN: (expasy) Glutamate--tRNA ligase [6,1,1,17]	212.029	129.889	135.778	136.082	219.361	243.63	256.076	246.285	210.948	211.677	232.563	220.081	211.986	183.973	168.595	193.779	205.304	199.283	192.576	216.273	223.616	215.473	218.03	117.163
GUANPRIBOSYLTRAN-RXN: (expasy) Hypoxanthine phosphoribosyltransferase [2,4,2,8]	211.871	113.85	93.9703	94.7077	215.164	230.793	232.645	236.161	207.398	242.618	251.339	243.514	220.005	196.148	171.555	236.982	206.443	194.846	176.465	218.928	252.132	253.756	237.658	89.9212
HYPOXANPRIBOSYLTRAN-RXN: (expasy) Hypoxanthine phosphoribosyltransferase [2,4,2,8]	211.871	113.85	93.9703	94.7077	215.164	230.793	232.645	236.161	207.398	242.618	251.339	243.514	220.005	196.148	171.555	236.982	206.443	194.846	176.465	218.928	252.132	253.756	237.658	89.9212
CTPSYN-RXN: (expasy) CTP synthase (glutamine hydrolyzing) [6,3,4,2]	209.724	126.49	110.735	107.361	219.044	250.215	259.039	241.419	197.75	193.838	216.828	238.902	215.059	154.226	156.241	217.068	204.35	200.017	187.471	221.178	207.225	223.531	217.637	128.709
TRNA-CYTIDYLYLTRANSFERASE-RXN: (expasy) CCA tRNA nucleotidyltransferase [2,7,7,72]	208.927	50.0268	39.4146	40.2146	215.869	227.706	228.011	217.231	197.694	197.106	213.407	221.199	209.02	159.298	154.571	198.1	193.644	191.859	185.329	210.74	219.102	214.811	210.228	62.2581
CYSTEINE--TRNA-LIGASE-RXN: (expasy) Cysteine--tRNA ligase [6,1,1,16]	208.879	136.378	146.897	132.934	220.573	256.662	254.417	239.14	201.032	214.15	230.494	240.39	208.387	167.199	146.637	210.217	202.887	196.589	186.73	217.276	231.919	232.897	223.23	53.3118
TRNA-GUANINE-N7--METHYLTRANSFERASE-RXN: (expasy) tRNA (guanine(46)-N(7))-methyltransferase [2,1,1,33]	208.784	103.654	87.1974	81.5055	216.851	247.342	232.984	227.61	208.815	207.99	220.075	217.642	224.129	201.958	187.562	208.626	202.354	188.481	180.386	215.347	233.674	222.821	227.483	83.7181
TYROSINE--TRNA-LIGASE-RXN: (expasy) Tyrosine--tRNA ligase [6,1,1,1]	208.404	89.4653	106.391	108.985	226.631	247.522	241.812	234.185	206.821	174.993	200.571	198.86	216.667	132.602	138.949	176.759	204.632	202.728	185.704	225.286	191.694	188.201	198.484	76.8805
GUANYL-KIN-RXN: (expasy) Guanylate kinase [2,7,4,8]	208.198	120.486	81.9539	88.8553	225.649	243.771	240.442	227.066	213.22	207.655	222.084	246.205	226.498	175.202	170.898	225.164	211.014	193.469	190.834	225.388	231.449	246.001	234.098	143.156
ADENYLOSUCCINATE-SYNTHASE-RXN: (expasy) Adenylosuccinate synthase [6,3,4,4]	207.99	145.096	116.624	113.722	223.973	216.031	223.402	217.871	209.241	201.014	228.517	219.569	215.39	185.348	159.504	218.592	210.046	196.331	196.243	217.249	213.454	207.678	226.342	129.742
DIAMINOPIMEPIM-RXN: (expasy) Diaminopimelate epimerase [5,1,1,7]	207.798	41.0911	22.4659	27.2374	212.89	239.271	256.008	250.192	203.05	221.328	236.935	227.238	203.038	161.898	176.701	193.149	195.808	190.192	181.303	208.735	215.567	183.49	184.751	112.689
RXN-11637: (expasy) 16S rRNA (cytidine(1402)-2'-O)-methyltransferase [2,1,1,198]	207.551	98.5984	82.5309	78.4861	218.741	254.672	273.017	246.377	202.865	194.653	228.755	241.535	214.836	180.999	176.862	209.513	203.1	197.076	190.834	215.692	206.163	213.54	216.267	75.2421
6,3,2,10-RXN: (expasy) UDP-N-acetylmuramoyl-tripeptide--D-alanyl-D-alanine ligase [6,3,2,10]	206.706	175.881	158.119	137.495	225.293	268.615	265.9	246.361	200.046	194.076	220.862	242.639	214.788	161.892	158.833	208.515	202.786	193.028	178.972	219.138	209.363	223.744	217.907	73.3889
UDP-NACMURALGLDAPAALIG-RXN: (metacyc) UDP-N-acetylmuramoyl-L-alanyl-D-glutamyl-meso-2,6-diaminopimelate ligase [6,3,2,10]	206.706	175.881	158.119	137.495	225.293	268.615	265.9	246.361	200.046	194.076	220.862	242.639	214.788	161.892	158.833	208.515	202.786	193.028	178.972	219.138	209.363	223.744	217.907	73.3889
UDP-NACMUR-ALA-LIG-RXN: (expasy) UDP-N-acetylmuramate--L-alanine ligase [6,3,2,8]	206.003	141.534	116.447	115.508	216.602	241.613	241.358	226.176	204.39	200.558	211.661	217.901	209.471	166.036	159.479	197.992	202.755	189.99	180.527	211.08	231.479	214.734	222.619	83.8734
THREONINE--TRNA-LIGASE-RXN: (expasy) Threonine--tRNA ligase [6,1,1,3]	205.256	124.966	149.756	136.232	212.552	219.726	238.147	229.301	194.045	170.762	199.524	210.991	208.038	139.298	137.153	184.015	207.037	205.028	200.843	209.999	169.118	183.515	200.277	79.0268
DALADALALIG-RXN: (expasy) D-alanine--D-alanine ligase [6,3,2,4]	205.173	148.318	137.115	122.12	213.37	239.894	255.933	239.963	199.256	182.546	220.545	222.692	207.557	147.569	150.398	196.882	204.236	199.036	195.025	213.552	217.404	221.717	239.952	77.185
1,5,1,20-RXN: (expasy) Methylenetetrahydrofolate reductase (NAD(P)H) [1,5,1,20]	204.419	139.503	103.076	106.913	213.716	252.548	268.193	250.586	199.014	278.153	261.279	281.292	204.589	176.604	170.404	264.986	192.202	178.897	160.981	209.823	277.242	317.945	223.074	93.8867
PEPDEPHOS-RXN: (expasy) Pyruvate kinase [2,7,1,40]	204.068	162.624	210.225	192.223	213.116	229.878	253.426	239.049	201.678	193.579	215.01	209.947	212.429	160.984	168.54	211.326	201.365	203.248	195.028	213.68	209.124	208.488	215.178	70.2259
RXN-14117: (expasy) Pyruvate kinase [2,7,1,40]	204.068	162.624	210.225	192.223	213.116	229.878	253.426	239.049	201.678	193.579	215.01	209.947	212.429	160.984	168.54	211.326	201.365	203.248	195.028	213.68	209.124	208.488	215.178	70.2259
RXN-14192: (expasy) Pyruvate kinase [2,7,1,40]	204.068	162.624	210.225	192.223	213.116	229.878	253.426	239.049	201.678	193.579	215.01	209.947	212.429	160.984	168.54	211.326	201.365	203.248	195.028	213.68	209.124	208.488	215.178	70.2259
RXN-14207: (expasy) Pyruvate kinase [2,7,1,40]	204.068	162.624	210.225	192.223	213.116	229.878	253.426	239.049	201.678	193.579	215.01	209.947	212.429	160.984	168.54	211.326	201.365	203.248	195.028	213.68	209.124	208.488	215.178	70.2259
ADENYL-KIN-RXN: (expasy) Adenylate kinase [2,7,4,3]	203.594	87.1553	82.8562	77.6412	212.854	226.293	254.093	239.618	197.767	191.315	208.122	222.894	208.408	132.27	148.219	190.341	194.718	193.925	189.029	207.664	200.511	208.158	198.121	103.999
RXN-13997: (expasy) tRNA(adenine(34)) deaminase [3,5,4,33]	203.379	72.499	65.3964	66.8513	234.432	258.619	245.855	226.899	210.646	258.049	254.098	263.593	212.949	195.791	193.708	240.131	195.394	185.751	175.378	208.975	270.855	269.455	240.775	79.975
IMP-DEHYDROG-RXN: (expasy) IMP dehydrogenase [1,1,1,205]	203.31	128.643	131.558	127.404	213.719	228.924	220.405	207.674	197.55	190.304	223.644	230.77	209.445	180.784	168.127	225.527	201.658	187.869	182.966	217.923	252.992	275.807	290.906	94.1833
ASPCARBTRANS-RXN: (expasy) Aspartate carbamoyltransferase [2,1,3,2]	202.986	79.4716	57.2371	59.6774	211.942	196.603	193.253	181.061	203.512	198.288	200.883	212.621	203.631	157.667	158.829	207.808	196.75	182.181	175.778	204.198	199.831	211.802	201.548	101.261
PEPCARBOXYKIN-RXN: (expasy) Phosphoenolpyruvate carboxykinase (ATP) [4,1,1,49]	202.91	194.76	171.497	142.644	207.649	242.231	251.098	248.27	197.473	170.793	193.22	178.864	207.613	165.674	161.728	177.062	186.807	192.014	174.483	210.323	185.339	179.235	193.618	104.057
VALINE--TRNA-LIGASE-RXN: (expasy) Valine--tRNA ligase [6,1,1,9]	202.77	237.782	194.916	181.153	222.569	250.957	274.302	262.65	196.402	190.868	223.738	247.325	206.334	139.152	138.807	202.689	205.101	206.958	204.396	215.926	192.461	205.881	214.543	94.1951
2,7,7,60-RXN: (expasy) 2-C-methyl-D-erythritol 4-phosphate cytidylyltransferase [2,7,7,60]	202.485	108.586	104.427	99.9854	212.275	237.803	234.33	220.27	200.421	212.581	223.249	239.551	205.583	183.813	162.235	212.766	187.456	178.821	159.955	214.832	232.49	243.562	211	76.205
ISOLEUCINE--TRNA-LIGASE-RXN: (expasy) Isoleucine--tRNA ligase [6,1,1,5]	202.371	184.446	160.041	139.115	215.386	216.257	237.392	230.305	201.458	168.439	198.529	211.408	208.741	140.215	142.328	194.991	207.565	206.515	201.145	212.123	183.402	197.71	208.73	101.875
RXN-7737: (expasy) LL-diaminopimelate aminotransferase [2,6,1,83]	202.165	60.1683	47.5838	52.5677	204.348	263.79	270.484	251.11	195.318	234.118	251.423	258.166	205.056	156.574	159.922	199.783	184.646	161.494	128.517	206.481	219.861	203.282	189.845	29.3978
PROLINE--TRNA-LIGASE-RXN: (expasy) Proline--tRNA ligase [6,1,1,15]	201.508	143.318	132.033	125.871	214.443	230.756	256.406	248.131	197.315	176.941	203.757	219.758	207.215	140.491	152.057	184.66	199.834	201.98	193.46	213.378	176.29	200.554	204.679	61.4709
PGLUCISOM-RXN: (expasy) Glucose-6-phosphate isomerase [5,3,1,9]	201.079	220.565	181.83	164.034	210.618	230.36	239.873	236.856	194.238	186.375	211.967	223.239	198.531	155.531	151.749	198.949	203.806	204.378	196.157	210.69	201.226	202.821	204.042	97.5826
2,7,1,148-RXN: (expasy) 4-(cytidine 5'-diphospho)-2-C-methyl-D-erythritol kinase [2,7,1,148]	200.912	120.117	148.535	150.199	205.536	211.604	225.287	212.34	186.087	179.872	213.402	224.009	203.643	184.477	169.573	197.82	188.887	184.125	185.567	199.45	196.415	214.859	220.945	67.2374
URACIL-PRIBOSYLTRANS-RXN: (expasy) Uracil phosphoribosyltransferase [2,4,2,9]	200.425	59.168	53.4412	53.3091	202.443	240.415	240.147	223.635	194.102	265.069	239.523	222.948	200.062	476.381	483.703	236.723	187.456	176.001	165.417	196.258	288.349	285.17	232.222	89.427
DNA-CYTOSINE-5--METHYLTRANSFERASE-RXN: (expasy) DNA (cytosine-5-)-methyltransferase [2,1,1,37]	200.055	106.316	122.464	117.184	194.617	150.094	135.8	126.862	205.835	133.613	130.322	127.901	201.874	123.547	134.883	149.212	193.741	202.423	202.514	193.142	136.727	133.737	156.965	9.03711
RXN-12458: (expasy) tRNA (guanine(37)-N(1))-methyltransferase [2,1,1,228]	198.847	108.445	97.2445	99.4576	207.42	226.396	243.842	236.915	189.237	179.56	206.229	217.208	190.16	166.347	162.639	197.951	185.865	190.451	181.649	201.894	178.618	203.304	197.414	114.518
RXN-14517: (expasy) tRNA (guanine(37)-N(1))-methyltransferase [2,1,1,228]	198.847	108.445	97.2445	99.4576	207.42	226.396	243.842	236.915	189.237	179.56	206.229	217.208	190.16	166.347	162.639	197.951	185.865	190.451	181.649	201.894	178.618	203.304	197.414	114.518
SAICARSYN-RXN: (expasy) Phosphoribosylaminoimidazolesuccinocarboxamide synthase [6,3,2,6]	198.511	173.05	176.214	164.497	217.003	215.916	219.859	216.085	195.837	172.094	196.336	220.814	210.004	192.807	172.426	226.651	197.408	198.88	187.272	215.279	203.545	245.25	230.115	101.257
AICARSYN-RXN: (expasy) Adenylosuccinate lyase [4,3,2,2]	197.839	105.05	124.209	125.803	200.478	222.499	227.569	230.348	196.475	213.935	232.217	208.013	200.048	157.629	147.668	202.21	186.221	181.146	175.181	199.596	226.296	221.281	209.631	92.8623
AMPSYN-RXN: (expasy) Adenylosuccinate lyase [4,3,2,2]	197.839	105.05	124.209	125.803	200.478	222.499	227.569	230.348	196.475	213.935	232.217	208.013	200.048	157.629	147.668	202.21	186.221	181.146	175.181	199.596	226.296	221.281	209.631	92.8623
3,1,26,3-RXN: (expasy) Ribonuclease III [3,1,26,3]	197.284	165.222	185.815	184.514	205.667	227.774	218.519	221.595	206.299	203.844	219.405	212.287	214.016	180.788	167.173	194.465	197.54	185.655	179.072	206.961	216.391	230.858	212.487	78.4109
ALDOSE-1-EPIMERASE-RXN: (expasy) Aldose 1-epimerase [5,1,3,3]	196.721	174.356	170.659	160.262	201.467	198.439	206.108	196.772	196.182	175.436	207.742	195.921	201.458	153.93	169.218	191.145	188.308	180.177	169.611	200.91	213.622	208.056	215.65	57.1267
ALDOSE1EPIM-RXN: (expasy) Aldose 1-epimerase [5,1,3,3]	196.721	174.356	170.659	160.262	201.467	198.439	206.108	196.772	196.182	175.436	207.742	195.921	201.458	153.93	169.218	191.145	188.308	180.177	169.611	200.91	213.622	208.056	215.65	57.1267
ACETYLGLUTKIN-RXN: (expasy) Acetylglutamate kinase [2,7,2,8]	196.036	159.764	122.038	108.453	210.502	235.49	245.292	231.399	197.973	206.643	203.382	210.751	202.947	154.301	156.97	210.059	186.359	181.451	175.314	202.11	219.481	209.832	202.048	104.57
RXN-15005: (expasy) Acetylglutamate kinase [2,7,2,8]	196.036	159.764	122.038	108.453	210.502	235.49	245.292	231.399	197.973	206.643	203.382	210.751	202.947	154.301	156.97	210.059	186.359	181.451	175.314	202.11	219.481	209.832	202.048	104.57
PYRUVATEORTHOPHOSPHATE-DIKINASE-RXN: (expasy) Pyruvate, phosphate dikinase [2,7,9,1]	195.736	27.6747	12.9829	10.4735	211.77	238.198	259.218	241.118	186.888	168.849	195.322	190.595	203.17	155.599	146.479	194.241	189.534	185.912	171.448	209.012	191.757	202.463	203.297	19.6911
OROTPDECARB-RXN: (expasy) Orotidine-5'-phosphate decarboxylase [4,1,1,23]	195.673	126.549	133.98	126.344	210.167	247.647	258.595	245.722	193.086	207.58	222.969	252.807	203.693	150.373	153.924	203.628	190.827	185.645	171.653	203.153	215.701	224.08	212.035	65.2228
THIOREDOXIN-REDUCT-NADPH-RXN: (expasy) Thioredoxin-disulfide reductase [1,8,1,9]	195.221	97.6658	101.758	102.493	206.411	224.063	230.572	223.438	193.06	217.317	230.828	240.5	198.703	162.28	171.043	222.691	209.499	215.861	219.905	201.42	211.599	203.934	217.372	60.7923
UDP-NACMURALA-GLU-LIG-RXN: (expasy) UDP-N-acetylmuramoyl-L-alanine--D-glutamate ligase [6,3,2,9]	194.673	190.803	175.354	158.727	205.36	225.149	223.127	217.288	190.191	189.028	209.845	213.671	202.794	148.495	152.668	199.273	192.325	185.719	175.545	207.679	220.54	220.159	210.263	68.7741
FORMATETHFLIG-RXN: (expasy) Formate--tetrahydrofolate ligase [6,3,4,3]	194.588	28.869	17.5121	20.2794	208.181	223.504	238.55	231.251	193.559	193.773	234.926	229.173	206.107	155.507	155.905	217.36	186.21	190.221	176.367	208.907	230.892	214.622	222.988	43.9184
ADENPHOSPHOR-RXN: (expasy) Purine-nucleoside phosphorylase [2,4,2,1]	194.44	160.854	152.765	142.833	199.889	187.273	164.956	150.871	185.065	154.721	155.542	145.28	194.306	138.519	150.779	159.943	188.634	198.341	179.291	196.742	150.224	135.934	158.412	167.875
DEOXYADENPHOSPHOR-RXN: (expasy) Purine-nucleoside phosphorylase [2,4,2,1]	194.44	160.854	152.765	142.833	199.889	187.273	164.956	150.871	185.065	154.721	155.542	145.28	194.306	138.519	150.779	159.943	188.634	198.341	179.291	196.742	150.224	135.934	158.412	167.875
DEOXYGUANPHOSPHOR-RXN: (expasy) Purine-nucleoside phosphorylase [2,4,2,1]	194.44	160.854	152.765	142.833	199.889	187.273	164.956	150.871	185.065	154.721	155.542	145.28	194.306	138.519	150.779	159.943	188.634	198.341	179.291	196.742	150.224	135.934	158.412	167.875
DEOXYINOPHOSPHOR-RXN: (expasy) Purine-nucleoside phosphorylase [2,4,2,1]	194.44	160.854	152.765	142.833	199.889	187.273	164.956	150.871	185.065	154.721	155.542	145.28	194.306	138.519	150.779	159.943	188.634	198.341	179.291	196.742	150.224	135.934	158.412	167.875
INOPHOSPHOR-RXN: (expasy) Purine-nucleoside phosphorylase [2,4,2,1]	194.44	160.854	152.765	142.833	199.889	187.273	164.956	150.871	185.065	154.721	155.542	145.28	194.306	138.519	150.779	159.943	188.634	198.341	179.291	196.742	150.224	135.934	158.412	167.875
PNP-RXN: (expasy) Purine-nucleoside phosphorylase [2,4,2,1]	194.44	160.854	152.765	142.833	199.889	187.273	164.956	150.871	185.065	154.721	155.542	145.28	194.306	138.519	150.779	159.943	188.634	198.341	179.291	196.742	150.224	135.934	158.412	167.875
RXN-11715: (expasy) Purine-nucleoside phosphorylase [2,4,2,1]	194.44	160.854	152.765	142.833	199.889	187.273	164.956	150.871	185.065	154.721	155.542	145.28	194.306	138.519	150.779	159.943	188.634	198.341	179.291	196.742	150.224	135.934	158.412	167.875
RXN-11743: (metacyc) 5'-deoxy-5'-fluoroadenosine phosphorylase [2,4,2,1]	194.44	160.854	152.765	142.833	199.889	187.273	164.956	150.871	185.065	154.721	155.542	145.28	194.306	138.519	150.779	159.943	188.634	198.341	179.291	196.742	150.224	135.934	158.412	167.875
RXN-14029: (expasy) Purine-nucleoside phosphorylase [2,4,2,1]	194.44	160.854	152.765	142.833	199.889	187.273	164.956	150.871	185.065	154.721	155.542	145.28	194.306	138.519	150.779	159.943	188.634	198.341	179.291	196.742	150.224	135.934	158.412	167.875
RXN-7001: (expasy) Purine-nucleoside phosphorylase [2,4,2,1]	194.44	160.854	152.765	142.833	199.889	187.273	164.956	150.871	185.065	154.721	155.542	145.28	194.306	138.519	150.779	159.943	188.634	198.341	179.291	196.742	150.224	135.934	158.412	167.875
RXN0-5199: (expasy) AMBIGUOUS [2,4,2,1; 2,4,2,15]	194.44	160.854	152.765	142.833	199.889	187.273	164.956	150.871	185.065	154.721	155.542	145.28	194.306	138.519	150.779	159.943	188.634	198.341	179.291	196.742	150.224	135.934	158.412	167.875
XANTHOSINEPHOSPHORY-RXN: (expasy) Purine-nucleoside phosphorylase [2,4,2,1]	194.44	160.854	152.765	142.833	199.889	187.273	164.956	150.871	185.065	154.721	155.542	145.28	194.306	138.519	150.779	159.943	188.634	198.341	179.291	196.742	150.224	135.934	158.412	167.875
FADSYN-RXN: (expasy) FAD synthase [2,7,7,2]	194.255	40.9839	17.772	15.8274	207.046	252.715	245.37	226.332	191.081	215.678	203.768	199.432	202.407	166.451	161.182	204.613	185.381	177.365	164.518	200.636	213.753	219.541	206.83	80.0435
RXN-18511: (expasy) FAD synthase [2,7,7,2]	194.255	40.9839	17.772	15.8274	207.046	252.715	245.37	226.332	191.081	215.678	203.768	199.432	202.407	166.451	161.182	204.613	185.381	177.365	164.518	200.636	213.753	219.541	206.83	80.0435
ACETATEKIN-RXN: (expasy) AMBIGUOUS [2,7,2,1; 2,7,2,15]	194.033	136.584	136.768	134.075	212.551	230.302	239.578	224.537	187.837	193.755	209.591	211.337	203.385	248.337	230.165	210.303	187.631	174.493	159.935	214.249	228.572	243.316	241.61	81.857
RXN-14338: (expasy) Diadenylate cyclase [2,7,7,85]	193.499	27.1606	12.2809	12.1882	194.633	203.052	195.993	181.042	192.016	182.706	182.517	172.656	195.562	167.931	167.931	195.658	179.942	166.988	155.234	192.182	203.02	213.11	196.085	28.4127
3-DEHYDROQUINATE-DEHYDRATASE-RXN: (expasy) 3-dehydroquinate dehydratase [4,2,1,10]	193.416	83.2059	87.1165	90.2142	191.913	211.452	211.701	209.952	197.363	200.536	192.011	186.335	193.977	178.937	189.074	170.428	181.784	173.325	168.73	200.181	184.025	168.654	175.119	87.649
RIBOFLAVINKIN-RXN: (expasy) Riboflavin kinase [2,7,1,26]	193.365	149.051	114.967	99.1339	205.793	252.25	245.025	226.32	190.358	214.895	203.417	199.422	201.096	164.807	160.713	203.133	187.894	182.462	169.152	200.086	213.091	219.315	207.309	80.0435
RXN-18510: (expasy) Riboflavin kinase [2,7,1,26]	193.365	149.051	114.967	99.1339	205.793	252.25	245.025	226.32	190.358	214.895	203.417	199.422	201.096	164.807	160.713	203.133	187.894	182.462	169.152	200.086	213.091	219.315	207.309	80.0435
GLYRIBONUCSYN-RXN: (expasy) Phosphoribosylamine--glycine ligase [6,3,4,13]	193.297	199.079	173.811	143.7	197.377	222.564	223.86	217.603	182.269	182.719	202.576	230.779	193.153	157.288	142.675	198.798	187.174	178.467	158.265	200.223	210.421	229.675	214.706	58.6287
PANTEPADENYLYLTRAN-RXN: (expasy) Pantetheine-phosphate adenylyltransferase [2,7,7,3]	192.824	96.3616	69.6195	67.951	205.49	246.692	230.818	233.01	192.713	226.466	219.205	261.58	193.365	157.728	142.445	211.249	191.748	178.11	162.058	197.654	215.6	260.076	211.929	124.896
RXN-14461: (expasy) FAD:protein FMN transferase [2,7,1,180]	191.803	51.7741	57.666	59.8673	192.548	172.367	158.407	144.91	194.039	184.198	191.525	169.047	193.303	157.443	159.914	169.796	182.278	173.631	172.486	198.356	191.725	151.684	160.749	72.6117
ARGSUCCINLYA-RXN: (expasy) Argininosuccinate lyase [4,3,2,1]	191.728	123.43	97.0005	88.8782	201.924	252.414	251.754	234.329	186.363	186.662	206.788	223.584	196.397	148.15	146.101	191.47	189.276	176.292	161.32	206.396	213.117	216.443	205.558	113.299
RXN-22: (expasy) Argininosuccinate lyase [4,3,2,1]	191.728	123.43	97.0005	88.8782	201.924	252.414	251.754	234.329	186.363	186.662	206.788	223.584	196.397	148.15	146.101	191.47	189.276	176.292	161.32	206.396	213.117	216.443	205.558	113.299
RXN0-1602: (expasy) XTP/dITP diphosphatase [3,6,1,66]	191.561	44.4972	31.079	29.3638	199.944	209.476	211.145	198.149	178.273	162.789	168.551	171.4	189.646	185.38	161.624	156.692	171.461	172.748	160.618	197.062	158.344	167.766	183.446	79.4428
RXN0-1603: (expasy) XTP/dITP diphosphatase [3,6,1,66]	191.561	44.4972	31.079	29.3638	199.944	209.476	211.145	198.149	178.273	162.789	168.551	171.4	189.646	185.38	161.624	156.692	171.461	172.748	160.618	197.062	158.344	167.766	183.446	79.4428
3-OXOACYL-ACP-REDUCT-RXN: (expasy) 3-oxoacyl-[acyl-carrier-protein] reductase [1,1,1,100]	191.524	433.856	472.437	461.17	194.084	123.768	127.373	120.452	187.033	151.706	174.086	177.015	196.488	225.992	198.269	242.135	175.419	193.35	209.823	184.099	246.147	277.432	276.959	123.287
RXN-10655: (expasy) 3-oxoacyl-[acyl-carrier-protein] reductase [1,1,1,100]	191.524	433.856	472.437	461.17	194.084	123.768	127.373	120.452	187.033	151.706	174.086	177.015	196.488	225.992	198.269	242.135	175.419	193.35	209.823	184.099	246.147	277.432	276.959	123.287
RXN-10659: (expasy) 3-oxoacyl-[acyl-carrier-protein] reductase [1,1,1,100]	191.524	433.856	472.437	461.17	194.084	123.768	127.373	120.452	187.033	151.706	174.086	177.015	196.488	225.992	198.269	242.135	175.419	193.35	209.823	184.099	246.147	277.432	276.959	123.287
RXN-11476: (metacyc) 3-oxo-glutaryl-[acp] methyl ester reductase [1,1,1,100]	191.524	433.856	472.437	461.17	194.084	123.768	127.373	120.452	187.033	151.706	174.086	177.015	196.488	225.992	198.269	242.135	175.419	193.35	209.823	184.099	246.147	277.432	276.959	123.287
RXN-11480: (expasy) 3-oxoacyl-[acyl-carrier-protein] reductase [1,1,1,100]	191.524	433.856	472.437	461.17	194.084	123.768	127.373	120.452	187.033	151.706	174.086	177.015	196.488	225.992	198.269	242.135	175.419	193.35	209.823	184.099	246.147	277.432	276.959	123.287
RXN-13008: (expasy) 3-oxoacyl-[acyl-carrier-protein] reductase [1,1,1,100]	191.524	433.856	472.437	461.17	194.084	123.768	127.373	120.452	187.033	151.706	174.086	177.015	196.488	225.992	198.269	242.135	175.419	193.35	209.823	184.099	246.147	277.432	276.959	123.287
RXN-16616: (expasy) 3-oxoacyl-[acyl-carrier-protein] reductase [1,1,1,100]	191.524	433.856	472.437	461.17	194.084	123.768	127.373	120.452	187.033	151.706	174.086	177.015	196.488	225.992	198.269	242.135	175.419	193.35	209.823	184.099	246.147	277.432	276.959	123.287
RXN-16622: (expasy) 3-oxoacyl-[acyl-carrier-protein] reductase [1,1,1,100]	191.524	433.856	472.437	461.17	194.084	123.768	127.373	120.452	187.033	151.706	174.086	177.015	196.488	225.992	198.269	242.135	175.419	193.35	209.823	184.099	246.147	277.432	276.959	123.287
RXN-16626: (expasy) 3-oxoacyl-[acyl-carrier-protein] reductase [1,1,1,100]	191.524	433.856	472.437	461.17	194.084	123.768	127.373	120.452	187.033	151.706	174.086	177.015	196.488	225.992	198.269	242.135	175.419	193.35	209.823	184.099	246.147	277.432	276.959	123.287
RXN-16630: (expasy) 3-oxoacyl-[acyl-carrier-protein] reductase [1,1,1,100]	191.524	433.856	472.437	461.17	194.084	123.768	127.373	120.452	187.033	151.706	174.086	177.015	196.488	225.992	198.269	242.135	175.419	193.35	209.823	184.099	246.147	277.432	276.959	123.287
RXN-21614: (expasy) 3-oxoacyl-[acyl-carrier-protein] reductase [1,1,1,100]	191.524	433.856	472.437	461.17	194.084	123.768	127.373	120.452	187.033	151.706	174.086	177.015	196.488	225.992	198.269	242.135	175.419	193.35	209.823	184.099	246.147	277.432	276.959	123.287
RXN-21618: (expasy) 3-oxoacyl-[acyl-carrier-protein] reductase [1,1,1,100]	191.524	433.856	472.437	461.17	194.084	123.768	127.373	120.452	187.033	151.706	174.086	177.015	196.488	225.992	198.269	242.135	175.419	193.35	209.823	184.099	246.147	277.432	276.959	123.287
RXN-21622: (expasy) 3-oxoacyl-[acyl-carrier-protein] reductase [1,1,1,100]	191.524	433.856	472.437	461.17	194.084	123.768	127.373	120.452	187.033	151.706	174.086	177.015	196.488	225.992	198.269	242.135	175.419	193.35	209.823	184.099	246.147	277.432	276.959	123.287
RXN-21626: (expasy) 3-oxoacyl-[acyl-carrier-protein] reductase [1,1,1,100]	191.524	433.856	472.437	461.17	194.084	123.768	127.373	120.452	187.033	151.706	174.086	177.015	196.488	225.992	198.269	242.135	175.419	193.35	209.823	184.099	246.147	277.432	276.959	123.287
RXN-21631: (expasy) 3-oxoacyl-[acyl-carrier-protein] reductase [1,1,1,100]	191.524	433.856	472.437	461.17	194.084	123.768	127.373	120.452	187.033	151.706	174.086	177.015	196.488	225.992	198.269	242.135	175.419	193.35	209.823	184.099	246.147	277.432	276.959	123.287
RXN-21635: (expasy) 3-oxoacyl-[acyl-carrier-protein] reductase [1,1,1,100]	191.524	433.856	472.437	461.17	194.084	123.768	127.373	120.452	187.033	151.706	174.086	177.015	196.488	225.992	198.269	242.135	175.419	193.35	209.823	184.099	246.147	277.432	276.959	123.287
RXN-21645: (expasy) 3-oxoacyl-[acyl-carrier-protein] reductase [1,1,1,100]	191.524	433.856	472.437	461.17	194.084	123.768	127.373	120.452	187.033	151.706	174.086	177.015	196.488	225.992	198.269	242.135	175.419	193.35	209.823	184.099	246.147	277.432	276.959	123.287
RXN-21650: (expasy) 3-oxoacyl-[acyl-carrier-protein] reductase [1,1,1,100]	191.524	433.856	472.437	461.17	194.084	123.768	127.373	120.452	187.033	151.706	174.086	177.015	196.488	225.992	198.269	242.135	175.419	193.35	209.823	184.099	246.147	277.432	276.959	123.287
RXN-21655: (expasy) 3-oxoacyl-[acyl-carrier-protein] reductase [1,1,1,100]	191.524	433.856	472.437	461.17	194.084	123.768	127.373	120.452	187.033	151.706	174.086	177.015	196.488	225.992	198.269	242.135	175.419	193.35	209.823	184.099	246.147	277.432	276.959	123.287
RXN-21660: (expasy) 3-oxoacyl-[acyl-carrier-protein] reductase [1,1,1,100]	191.524	433.856	472.437	461.17	194.084	123.768	127.373	120.452	187.033	151.706	174.086	177.015	196.488	225.992	198.269	242.135	175.419	193.35	209.823	184.099	246.147	277.432	276.959	123.287
RXN-21665: (expasy) 3-oxoacyl-[acyl-carrier-protein] reductase [1,1,1,100]	191.524	433.856	472.437	461.17	194.084	123.768	127.373	120.452	187.033	151.706	174.086	177.015	196.488	225.992	198.269	242.135	175.419	193.35	209.823	184.099	246.147	277.432	276.959	123.287
RXN-21670: (expasy) 3-oxoacyl-[acyl-carrier-protein] reductase [1,1,1,100]	191.524	433.856	472.437	461.17	194.084	123.768	127.373	120.452	187.033	151.706	174.086	177.015	196.488	225.992	198.269	242.135	175.419	193.35	209.823	184.099	246.147	277.432	276.959	123.287
RXN-21676: (expasy) 3-oxoacyl-[acyl-carrier-protein] reductase [1,1,1,100]	191.524	433.856	472.437	461.17	194.084	123.768	127.373	120.452	187.033	151.706	174.086	177.015	196.488	225.992	198.269	242.135	175.419	193.35	209.823	184.099	246.147	277.432	276.959	123.287
RXN-21681: (expasy) 3-oxoacyl-[acyl-carrier-protein] reductase [1,1,1,100]	191.524	433.856	472.437	461.17	194.084	123.768	127.373	120.452	187.033	151.706	174.086	177.015	196.488	225.992	198.269	242.135	175.419	193.35	209.823	184.099	246.147	277.432	276.959	123.287
RXN-21686: (expasy) 3-oxoacyl-[acyl-carrier-protein] reductase [1,1,1,100]	191.524	433.856	472.437	461.17	194.084	123.768	127.373	120.452	187.033	151.706	174.086	177.015	196.488	225.992	198.269	242.135	175.419	193.35	209.823	184.099	246.147	277.432	276.959	123.287
RXN-21691: (expasy) 3-oxoacyl-[acyl-carrier-protein] reductase [1,1,1,100]	191.524	433.856	472.437	461.17	194.084	123.768	127.373	120.452	187.033	151.706	174.086	177.015	196.488	225.992	198.269	242.135	175.419	193.35	209.823	184.099	246.147	277.432	276.959	123.287
RXN-21696: (expasy) 3-oxoacyl-[acyl-carrier-protein] reductase [1,1,1,100]	191.524	433.856	472.437	461.17	194.084	123.768	127.373	120.452	187.033	151.706	174.086	177.015	196.488	225.992	198.269	242.135	175.419	193.35	209.823	184.099	246.147	277.432	276.959	123.287
RXN-21702: (expasy) 3-oxoacyl-[acyl-carrier-protein] reductase [1,1,1,100]	191.524	433.856	472.437	461.17	194.084	123.768	127.373	120.452	187.033	151.706	174.086	177.015	196.488	225.992	198.269	242.135	175.419	193.35	209.823	184.099	246.147	277.432	276.959	123.287
RXN-9514: (metacyc) acetoacetyl-[acyl-carrier protein] reductase [1,1,1,100]	191.524	433.856	472.437	461.17	194.084	123.768	127.373	120.452	187.033	151.706	174.086	177.015	196.488	225.992	198.269	242.135	175.419	193.35	209.823	184.099	246.147	277.432	276.959	123.287
RXN-9518: (metacyc) 3-hydroxyhexanoyl-[acyl-carrier protein] reductase [1,1,1,100]	191.524	433.856	472.437	461.17	194.084	123.768	127.373	120.452	187.033	151.706	174.086	177.015	196.488	225.992	198.269	242.135	175.419	193.35	209.823	184.099	246.147	277.432	276.959	123.287
RXN-9524: (metacyc) 3-oxo-octanoyl-[acyl-carrier protein] reductase [1,1,1,100]	191.524	433.856	472.437	461.17	194.084	123.768	127.373	120.452	187.033	151.706	174.086	177.015	196.488	225.992	198.269	242.135	175.419	193.35	209.823	184.099	246.147	277.432	276.959	123.287
RXN-9528: (metacyc) 3-oxo-decanoyl-[acyl-carrier protein] reductase [1,1,1,100]	191.524	433.856	472.437	461.17	194.084	123.768	127.373	120.452	187.033	151.706	174.086	177.015	196.488	225.992	198.269	242.135	175.419	193.35	209.823	184.099	246.147	277.432	276.959	123.287
RXN-9532: (metacyc) 3-oxo-dodecanoyl-[acyl-carrier protein] reductase [1,1,1,100]	191.524	433.856	472.437	461.17	194.084	123.768	127.373	120.452	187.033	151.706	174.086	177.015	196.488	225.992	198.269	242.135	175.419	193.35	209.823	184.099	246.147	277.432	276.959	123.287
RXN-9536: (metacyc) 3-oxo-meristoyl-[acyl-carrier protein] reductase [1,1,1,100]	191.524	433.856	472.437	461.17	194.084	123.768	127.373	120.452	187.033	151.706	174.086	177.015	196.488	225.992	198.269	242.135	175.419	193.35	209.823	184.099	246.147	277.432	276.959	123.287
RXN-9540: (metacyc) 3-oxo-palmitoyl-[acyl-carrier protein] reductase [1,1,1,100]	191.524	433.856	472.437	461.17	194.084	123.768	127.373	120.452	187.033	151.706	174.086	177.015	196.488	225.992	198.269	242.135	175.419	193.35	209.823	184.099	246.147	277.432	276.959	123.287
RXN-9552: (metacyc) 3-oxo-petroslinoyl-[acyl-carrier protein] reductase [1,1,1,100]	191.524	433.856	472.437	461.17	194.084	123.768	127.373	120.452	187.033	151.706	174.086	177.015	196.488	225.992	198.269	242.135	175.419	193.35	209.823	184.099	246.147	277.432	276.959	123.287
RXN-9556: (metacyc) 3-oxo-cis-vaccenoyl-[acyl-carrier protein] reductase [1,1,1,100]	191.524	433.856	472.437	461.17	194.084	123.768	127.373	120.452	187.033	151.706	174.086	177.015	196.488	225.992	198.269	242.135	175.419	193.35	209.823	184.099	246.147	277.432	276.959	123.287
RXN-9633: (metacyc) 3-oxo-stearoyl-[acyl-carrier protein] reductase [1,1,1,100]	191.524	433.856	472.437	461.17	194.084	123.768	127.373	120.452	187.033	151.706	174.086	177.015	196.488	225.992	198.269	242.135	175.419	193.35	209.823	184.099	246.147	277.432	276.959	123.287
RXN0-2142: (expasy) 3-oxoacyl-[acyl-carrier-protein] reductase [1,1,1,100]	191.524	433.856	472.437	461.17	194.084	123.768	127.373	120.452	187.033	151.706	174.086	177.015	196.488	225.992	198.269	242.135	175.419	193.35	209.823	184.099	246.147	277.432	276.959	123.287
RXN1G-157: (metacyc) 3-oxo-behenoyl-[acyl-carrier protein] reductase [1,1,1,100]	191.524	433.856	472.437	461.17	194.084	123.768	127.373	120.452	187.033	151.706	174.086	177.015	196.488	225.992	198.269	242.135	175.419	193.35	209.823	184.099	246.147	277.432	276.959	123.287
RXN1G-349: (expasy) 3-oxoacyl-[acyl-carrier-protein] reductase [1,1,1,100]	191.524	433.856	472.437	461.17	194.084	123.768	127.373	120.452	187.033	151.706	174.086	177.015	196.488	225.992	198.269	242.135	175.419	193.35	209.823	184.099	246.147	277.432	276.959	123.287
RXN1G-469: (metacyc) 3-oxobehenoyl-[acyl-carrier protein] reductase [1,1,1,100]	191.524	433.856	472.437	461.17	194.084	123.768	127.373	120.452	187.033	151.706	174.086	177.015	196.488	225.992	198.269	242.135	175.419	193.35	209.823	184.099	246.147	277.432	276.959	123.287
ARGININE--TRNA-LIGASE-RXN: (expasy) Arginine--tRNA ligase [6,1,1,19]	190.103	96.1049	117.868	114.458	195.692	230.439	231.894	222.472	186.553	192.829	217.943	203.581	191.898	172.779	159.429	182.584	180.446	176.053	161.929	200.453	219.308	215.13	205.281	56.7859
DIHYDROOROT-RXN: (expasy) Dihydroorotase [3,5,2,3]	189.752	68.0869	69.8933	74.0784	204.995	231.808	249.581	230.845	186.357	209.632	212.48	236.268	189.717	150.708	142.797	203.726	178.95	178.43	164.8	197.918	203.4	214.801	189.513	92.5827
RXN-11839: (expasy) tRNA pseudouridine(55) synthase [5,4,99,25]	189.683	190.255	157.622	157.837	208.374	238.888	260.925	238.997	186.565	214.588	231.806	251.29	193.343	146.637	133.312	200.82	184.813	182.943	182.117	207.456	209.23	216.465	209.31	66.3455
GLUTRACE-RXN: (expasy) Glutamate racemase [5,1,1,3]	188.97	122.483	90.5799	85.8049	198.158	228.158	232.849	236.21	188.087	203.508	222.126	208.187	198.211	179.564	176.138	188.887	187.761	175.365	168.301	197.279	231.529	210.658	218.279	70.9505
3PGAREARR-RXN: (expasy) Phosphoglycerate mutase (2,3-diphosphoglycerate-independent) [5,4,2,12]	188.575	85.3872	58.4306	49.178	201.454	228.352	237.638	232.262	189.436	162.859	174.027	170.229	196.757	121.367	130.132	157.172	184.771	177.94	166.85	203.098	157.53	158.233	173.235	102.509
NAD-KIN-RXN: (expasy) NAD(+) kinase [2,7,1,23]	187.922	115.784	106.818	110.578	198.35	218.093	218.826	220.666	183.032	174.688	192.361	217.955	184.591	147.415	148.057	171.48	177.732	169.735	161.814	199.721	187.587	192.15	183.825	69.0647
RXN0-6274: (expasy) tRNA dimethylallyltransferase [2,5,1,75]	187.593	153.435	126.661	127.429	201.706	219.38	223.718	216.213	193.921	194.373	202.444	208.367	196.09	153.021	160.891	187.255	199.006	183.779	177.884	198.891	203.017	195.651	209.963	90.9996
IMIDPHOSDEHYD-RXN: (expasy) Imidazoleglycerol-phosphate dehydratase [4,2,1,19]	186.638	69.3284	75.288	73.4829	188.031	200.145	219.175	213.976	171.271	201.244	217.718	214.135	178.555	178.063	153.817	204.112	172.254	155.855	149.105	183.097	224.872	228.461	204.104	102.591
3,4,21,92-RXN: (expasy) Endopeptidase Clp [3,4,21,92]	186.24	100.207	97.3941	108.299	194.476	185.368	187.247	185.911	198.285	185.277	206.641	203.507	183.481	149.68	161.653	165.161	193.08	190.332	193.024	190.253	190.83	194.574	203.211	83.5839
ASPARAGINE--TRNA-LIGASE-RXN: (expasy) Asparagine--tRNA ligase [6,1,1,22]	184.99	82.5611	92.2351	91.3708	189.646	186.329	165.482	153.479	184.242	181.06	173.43	153.272	183.131	153.401	148.632	191.248	179.553	178.291	165.171	185.226	196.738	189.453	194.237	25.6998
METHIONYL-TRNA-FORMYLTRANSFERASE-RXN: (expasy) Methionyl-tRNA formyltransferase [2,1,2,9]	184.68	80.1489	53.967	53.817	196.119	206.138	217.389	214.091	177.556	188.714	201.656	220.294	184.803	170.888	155.12	192.932	175.018	161.014	149.148	184.379	189.377	202.876	183.306	106.241
2,1,1,63-RXN: (expasy) Methylated-DNA--[protein]-cysteine S-methyltransferase [2,1,1,63]	184.345	123.969	141.152	135.756	187.895	219.777	233.303	237.566	189.344	225.212	259.221	242.21	193.423	171.511	187.682	216.136	193.212	189.274	183.129	192.691	234.519	226.705	239.954	50.0873
RXN-17824: (expasy) Methylated-DNA--[protein]-cysteine S-methyltransferase [2,1,1,63]	184.345	123.969	141.152	135.756	187.895	219.777	233.303	237.566	189.344	225.212	259.221	242.21	193.423	171.511	187.682	216.136	193.212	189.274	183.129	192.691	234.519	226.705	239.954	50.0873
AMYLOMALT-RXN: (expasy) 4-alpha-glucanotransferase [2,4,1,25]	184.322	150.829	126.11	116.46	188.551	174.642	220.918	218.089	179.315	123.656	164.759	204.283	191.299	135.699	123.533	174.417	168.4	160.928	176.624	178.598	134.376	154.545	168.797	12.2279
RXN-12193: (metacyc) 4-&alpha;-glucosyltransferase [2,4,1,25]	184.322	150.829	126.11	116.46	188.551	174.642	220.918	218.089	179.315	123.656	164.759	204.283	191.299	135.699	123.533	174.417	168.4	160.928	176.624	178.598	134.376	154.545	168.797	12.2279
RXN-12391: (expasy) 4-alpha-glucanotransferase [2,4,1,25]	184.322	150.829	126.11	116.46	188.551	174.642	220.918	218.089	179.315	123.656	164.759	204.283	191.299	135.699	123.533	174.417	168.4	160.928	176.624	178.598	134.376	154.545	168.797	12.2279
RXN-14260: (expasy) 4-alpha-glucanotransferase [2,4,1,25]	184.322	150.829	126.11	116.46	188.551	174.642	220.918	218.089	179.315	123.656	164.759	204.283	191.299	135.699	123.533	174.417	168.4	160.928	176.624	178.598	134.376	154.545	168.797	12.2279
RXN-14261: (expasy) 4-alpha-glucanotransferase [2,4,1,25]	184.322	150.829	126.11	116.46	188.551	174.642	220.918	218.089	179.315	123.656	164.759	204.283	191.299	135.699	123.533	174.417	168.4	160.928	176.624	178.598	134.376	154.545	168.797	12.2279
RXN-14354: (expasy) 4-alpha-glucanotransferase [2,4,1,25]	184.322	150.829	126.11	116.46	188.551	174.642	220.918	218.089	179.315	123.656	164.759	204.283	191.299	135.699	123.533	174.417	168.4	160.928	176.624	178.598	134.376	154.545	168.797	12.2279
RXN-1828: (expasy) 4-alpha-glucanotransferase [2,4,1,25]	184.322	150.829	126.11	116.46	188.551	174.642	220.918	218.089	179.315	123.656	164.759	204.283	191.299	135.699	123.533	174.417	168.4	160.928	176.624	178.598	134.376	154.545	168.797	12.2279
RXN-19947: (expasy) AMBIGUOUS [2,4,1,25; 3,2,1,33]	184.322	150.829	126.11	116.46	188.551	174.642	220.918	218.089	179.315	123.656	164.759	204.283	191.299	135.699	123.533	174.417	168.4	160.928	176.624	178.598	134.376	154.545	168.797	12.2279
RXN-9023: (expasy) 4-alpha-glucanotransferase [2,4,1,25]	184.322	150.829	126.11	116.46	188.551	174.642	220.918	218.089	179.315	123.656	164.759	204.283	191.299	135.699	123.533	174.417	168.4	160.928	176.624	178.598	134.376	154.545	168.797	12.2279
RXN0-4181: (expasy) Cyclic-guanylate-specific phosphodiesterase [3,1,4,52]	184.086	464.259	540.501	525.596	168.475	105.119	116.589	119.104	191.451	87.1271	100.372	76.5374	178.471	136.414	146.753	134.052	153.543	154.067	158.431	167.824	91.4405	88.2548	107.858	78.03
HOMOSERINE-O-ACETYLTRANSFERASE-RXN: (expasy) Homoserine O-acetyltransferase [2,3,1,31]	184.035	26.9029	15.7429	23.056	177.265	188.461	213.402	213.304	181.525	191.654	211.121	202.571	184.385	204.996	171.306	192.386	168.681	164.058	162.335	187.234	202.516	196.097	196.104	33.3624
DIHYDROXYISOVALDEHYDRAT-RXN: (expasy) Dihydroxy-acid dehydratase [4,2,1,9]	183.988	194.688	175.795	161.19	207.339	237.625	265.209	246.885	176.9	194.774	216.233	256.534	191.599	126.389	123.523	199.025	190.185	182.673	171.45	197.402	174.507	216.466	181.103	78.0063
DIHYDROXYMETVALDEHYDRAT-RXN: (metacyc) 2,3-Dihydroxy-3-methylvalerate dehydratase [4,2,1,9]	183.988	194.688	175.795	161.19	207.339	237.625	265.209	246.885	176.9	194.774	216.233	256.534	191.599	126.389	123.523	199.025	190.185	182.673	171.45	197.402	174.507	216.466	181.103	78.0063
UDPNACETYLMURAMATEDEHYDROG-RXN: (expasy) UDP-N-acetylmuramate dehydrogenase [1,3,1,98]	183.015	153.963	118.446	128.637	196.593	202.435	226.773	223.861	181.829	186.813	202.643	214.626	189.165	167.775	156.995	209.44	180.343	176.081	168.684	196.614	213.226	224.242	216.553	65.2353
RXN0-1321: (expasy) tRNA-guanosine(34) preQ(1) transglycosylase [2,4,2,29]	182.762	100.934	95.0895	97.7927	198.721	208.142	217.614	209.709	171.996	201.034	217.152	251.677	185.201	171.307	149.192	223.32	179.172	184.234	175.48	189.963	194.857	263.151	207.577	103.063
DXPREDISOM-RXN: (expasy) 1-deoxy-D-xylulose-5-phosphate reductoisomerase [1,1,1,267]	182.027	155.794	143.558	137.422	204.335	216.807	211.245	205.021	177.38	177.89	197.847	215.374	188.152	148.878	142.966	195.137	179.084	177.388	154.583	198.414	208	223.111	206.566	40.6613
N-ACETYLGLUTPREDUCT-RXN: (expasy) N-acetyl-gamma-glutamyl-phosphate reductase [1,2,1,38]	181.888	138.013	102.927	107.673	193.669	231.742	238.609	230.932	178.993	212.936	220.991	225.672	188.292	163.281	159.24	190.452	176.978	169.693	155.168	197.594	231.95	218.119	204.561	115.484
RXN-15006: (expasy) N-acetyl-gamma-glutamyl-phosphate reductase [1,2,1,38]	181.888	138.013	102.927	107.673	193.669	231.742	238.609	230.932	178.993	212.936	220.991	225.672	188.292	163.281	159.24	190.452	176.978	169.693	155.168	197.594	231.95	218.119	204.561	115.484
UDP-NACMURALGLDAPLIG-RXN: (expasy) UDP-N-acetylmuramoyl-L-alanyl-D-glutamate--2,6-diaminopimelate ligase [6,3,2,13]	181.78	221.6	208.37	177.808	191.937	185.353	153.34	136.2	175.583	154.927	146.102	155.005	180.17	124.307	127.163	152.649	175.193	174.773	160.847	191.071	160.141	155.335	146.654	89.8649
BIOTINLIG-RXN: (expasy) Biotin--[biotin carboxyl-carrier protein] ligase [6,3,4,15]	181.402	196.573	144.701	144.307	194.433	233.53	234.498	223.338	176.264	197.932	199.754	185.797	186.526	141.002	139.78	179.384	164.882	156.675	142.868	185.389	165.85	150.75	138.084	65.73
RXN0-7192: (expasy) Biotin--[biotin carboxyl-carrier protein] ligase [6,3,4,15]	181.402	196.573	144.701	144.307	194.433	233.53	234.498	223.338	176.264	197.932	199.754	185.797	186.526	141.002	139.78	179.384	164.882	156.675	142.868	185.389	165.85	150.75	138.084	65.73
TRIOSEPISOMERIZATION-RXN: (expasy) Triose-phosphate isomerase [5,3,1,1]	180.721	158.482	121.96	119.818	183.338	207.954	238.873	218.411	173.75	147.518	188.669	193.837	190.304	150.468	145.219	174.533	182.618	179.182	179.382	193.79	175.428	188.054	204.365	89.9828
RXN0-6366: (expasy) [Ribosomal protein S12] (aspartate(89)-C(3))-methylthiotransferase [2,8,4,4]	180.669	51.5618	43.5998	41.8847	189.097	217.255	239.276	223.621	170.134	206.771	206.595	220.409	181.191	153.844	142.519	217.323	174.643	171.509	160.537	185.725	185.162	215.483	183.894	44.0354
RXN-17362: (expasy) Signal peptidase II [3,4,23,36]	179.716	76.7375	60.3986	64.1606	170.602	175.8	183.425	192.117	179.631	195.848	185.828	195.025	172.796	139.872	159.159	173.55	177.246	172.969	159.372	171.569	170.418	161.652	160.453	143.591
RXN0-743: (expasy) 5-(carboxyamino)imidazole ribonucleotide mutase [5,4,99,18]	179.277	128.636	135.616	119.166	202.834	215.637	214.068	210.867	178.075	186.479	190.494	206.431	184.185	187.245	179.702	185.042	177.051	172.591	166.873	194.937	213.585	222.171	220.159	148.365
RXN-11638: (expasy) 16S rRNA (cytosine(1402)-N(4))-methyltransferase [2,1,1,199]	179.109	122.918	106.806	101.215	187.849	152.96	181.138	189.839	171.86	107.524	139.739	148.095	183.023	108.219	112.314	150.027	173.754	173.364	189.778	181.781	108.915	127.74	151.547	65.7352
RXN-14570: (expasy) N(6)-L-threonylcarbamoyladenine synthase [2,3,1,234]	178.786	108.639	91.5073	85.2892	195.649	199.734	217.13	195.193	170.264	186.031	192.532	206.533	180.947	164.1	146.054	216.069	174.008	173.611	170.039	187.109	191.886	207.961	201.58	75.3851
2,7,1,90-RXN: (expasy) Diphosphate--fructose-6-phosphate 1-phosphotransferase [2,7,1,90]	178.055	26.0331	11.495	11.4769	186.273	170.762	160.015	146.364	171.136	154.532	161.246	161.156	178.64	134.315	127.674	170.698	168.3	164.64	152.633	182.479	141.725	136.382	142.014	14.5029
RXN-21730: (expasy) Diphosphate--fructose-6-phosphate 1-phosphotransferase [2,7,1,90]	178.055	26.0331	11.495	11.4769	186.273	170.762	160.015	146.364	171.136	154.532	161.246	161.156	178.64	134.315	127.674	170.698	168.3	164.64	152.633	182.479	141.725	136.382	142.014	14.5029
PHOSNACMURPENTATRANS-RXN: (metacyc) UDP-N-acetylmuramoyl-L-alanyl-D-glutamyl-meso-2,6-diaminopimelyl-D-alanyl-D-alanine:undecaprenyl-phosphate transferase [2,7,8,13]	177.908	141.681	124.692	114.129	185.556	221.782	217.354	212.481	179.789	200.558	207.062	214.979	178.29	157.022	147.996	198.395	179.096	172.214	159.336	187.537	225.291	227.588	203.298	74.9915
RXN-11347: (expasy) Phospho-N-acetylmuramoyl-pentapeptide-transferase [2,7,8,13]	177.908	141.681	124.692	114.129	185.556	221.782	217.354	212.481	179.789	200.558	207.062	214.979	178.29	157.022	147.996	198.395	179.096	172.214	159.336	187.537	225.291	227.588	203.298	74.9915
RXN-8975: (expasy) Phospho-N-acetylmuramoyl-pentapeptide-transferase [2,7,8,13]	177.908	141.681	124.692	114.129	185.556	221.782	217.354	212.481	179.789	200.558	207.062	214.979	178.29	157.022	147.996	198.395	179.096	172.214	159.336	187.537	225.291	227.588	203.298	74.9915
DNA-LIGASE-NAD+-RXN: (expasy) AMBIGUOUS [6,5,1,2; 6,5,1,6]	177.835	295.871	269.478	250.006	189.836	208.121	230.019	223.623	176.126	191.311	211.628	212.752	184.087	143.73	135.538	184.349	186.834	182.032	175.664	183.542	191.641	190.908	183.732	37.5202
RXN-15041: (expasy) D-aminoacyl-tRNA deacylase [3,1,1,96]	177.44	131.982	102.74	99.9099	192.773	207.494	199.496	193.758	186.832	177.947	200.53	200.53	197.549	155.276	152.859	165.08	180.476	185.726	168.455	187.194	210.283	194.748	202.022	74.9418
RXN-19726: (expasy) D-aminoacyl-tRNA deacylase [3,1,1,96]	177.44	131.982	102.74	99.9099	192.773	207.494	199.496	193.758	186.832	177.947	200.53	200.53	197.549	155.276	152.859	165.08	180.476	185.726	168.455	187.194	210.283	194.748	202.022	74.9418
RXN-19727: (expasy) D-aminoacyl-tRNA deacylase [3,1,1,96]	177.44	131.982	102.74	99.9099	192.773	207.494	199.496	193.758	186.832	177.947	200.53	200.53	197.549	155.276	152.859	165.08	180.476	185.726	168.455	187.194	210.283	194.748	202.022	74.9418
RXN-19728: (expasy) D-aminoacyl-tRNA deacylase [3,1,1,96]	177.44	131.982	102.74	99.9099	192.773	207.494	199.496	193.758	186.832	177.947	200.53	200.53	197.549	155.276	152.859	165.08	180.476	185.726	168.455	187.194	210.283	194.748	202.022	74.9418
RXN-19729: (expasy) D-aminoacyl-tRNA deacylase [3,1,1,96]	177.44	131.982	102.74	99.9099	192.773	207.494	199.496	193.758	186.832	177.947	200.53	200.53	197.549	155.276	152.859	165.08	180.476	185.726	168.455	187.194	210.283	194.748	202.022	74.9418
2-ISOPROPYLMALATESYN-RXN: (expasy) 2-isopropylmalate synthase [2,3,3,13]	177.343	158.148	140.802	142.458	181.518	209.129	235.173	236.106	172.251	162.996	195.601	201.907	183.663	118.694	127.722	142.154	176.615	171.982	161.141	179.728	149.252	145.784	155.445	115.217
PSERTRANSAM-RXN: (expasy) Phosphoserine transaminase [2,6,1,52]	177.302	91.2585	100.376	95.1859	189.802	210.047	242.536	242.253	179.551	172.215	206.482	217.823	181.87	152.593	151.224	190.63	174.131	172.64	168.1	183.67	183.844	190.172	193.933	50.3038
PSERTRANSAMPYR-RXN: (expasy) Phosphoserine transaminase [2,6,1,52]	177.302	91.2585	100.376	95.1859	189.802	210.047	242.536	242.253	179.551	172.215	206.482	217.823	181.87	152.593	151.224	190.63	174.131	172.64	168.1	183.67	183.844	190.172	193.933	50.3038
DIHYDRODIPICSYN-RXN: (expasy) 4-hydroxy-tetrahydrodipicolinate synthase [4,3,3,7]	177.245	78.5127	75.5694	76.9628	176.356	199.938	234.149	243.756	173.988	165.346	204.071	208.068	174.096	169.104	151.165	184.322	172.486	170.003	173.621	175.891	184.148	198.327	187.7	90.7031
RXN-11633: (expasy) 16S rRNA (adenine(1518)-N(6)/adenine(1519)-N(6))-dimethyltransferase [2,1,1,182]	177.216	119.066	104.52	103.129	181.842	196.827	213.493	211.89	177.84	165.971	185.741	198.99	179.026	166.106	149.037	177.05	173.595	162.472	159.673	178.086	177.434	194.366	205.174	92.1639
GLUTAMINE--TRNA-LIGASE-RXN: (expasy) Glutamine--tRNA ligase [6,1,1,18]	176.785	106.563	103.382	97.5349	180.739	204.176	233.317	232.545	178.77	162.727	184.996	162.196	183.832	116.94	132.215	157.653	179.555	181.598	176.217	179.371	141.954	130.43	147.84	72.3365
DTDPDEHYDRHAMEPIM-RXN: (expasy) dTDP-4-dehydrorhamnose 3,5-epimerase [5,1,3,13]	176.762	23.9254	9.89994	11.4627	178.773	193.595	195.886	189.999	175.656	198.326	188.407	148.93	175.645	177.58	179.613	161.908	161.511	154.907	132.167	182.481	166.675	131.354	153.868	28.4401
GLUTKIN-RXN: (expasy) Glutamate 5-kinase [2,7,2,11]	176.092	161.496	163.16	146.955	188.767	218.864	221.665	217.097	176.003	180.455	205.52	203.148	181.121	162.844	150.634	172.725	168.417	161.039	150.288	178.967	193.539	191.424	199.445	80.9809
TDCEACT-RXN: (expasy) [Formate-C-acetyltransferase]-activating enzyme [1,97,1,4]	174.967	186.513	209.72	201.458	178.392	208.911	224.781	223.472	165.003	163.345	194.689	182.612	176.795	149.099	141.878	180.77	170.831	154.086	163.566	174.531	177.386	182.97	179.163	29.9591
PHOSGLYPHOS-RXN: (expasy) Phosphoglycerate kinase [2,7,2,3]	174.053	125.633	107.118	103.019	190.517	217.946	237.843	234.246	170.354	156.143	188.625	210.084	184.834	128.39	129.021	170.427	180.594	172.257	172.055	181.991	172.719	181.801	185.361	75.0511
F16ALDOLASE-RXN: (expasy) Fructose-bisphosphate aldolase [4,1,2,13]	173.992	190.474	216.393	205.613	182.867	169.548	146.067	130.742	170.178	142.547	156.952	165.418	180.453	134.614	137.874	161.253	165.056	158.38	140.015	186.363	166.69	177.969	181.472	135.642
RXN-19916: (expasy) Fructose-bisphosphate aldolase [4,1,2,13]	173.992	190.474	216.393	205.613	182.867	169.548	146.067	130.742	170.178	142.547	156.952	165.418	180.453	134.614	137.874	161.253	165.056	158.38	140.015	186.363	166.69	177.969	181.472	135.642
RXN-8631: (expasy) Fructose-bisphosphate aldolase [4,1,2,13]	173.992	190.474	216.393	205.613	182.867	169.548	146.067	130.742	170.178	142.547	156.952	165.418	180.453	134.614	137.874	161.253	165.056	158.38	140.015	186.363	166.69	177.969	181.472	135.642
SEDOBISALDOL-RXN: (expasy) Fructose-bisphosphate aldolase [4,1,2,13]	173.992	190.474	216.393	205.613	182.867	169.548	146.067	130.742	170.178	142.547	156.952	165.418	180.453	134.614	137.874	161.253	165.056	158.38	140.015	186.363	166.69	177.969	181.472	135.642
ACETYLORNTRANSAM-RXN: (expasy) Acetylornithine transaminase [2,6,1,11]	171.001	131.806	103.844	98.0736	174.191	227.424	235.504	218.406	173.238	186.601	203.668	197.765	173.402	153.154	145.509	191.805	155.76	145.09	125.059	174.193	215.207	201.376	186.197	75.2682
RXN-15007: (expasy) Acetylornithine transaminase [2,6,1,11]	171.001	131.806	103.844	98.0736	174.191	227.424	235.504	218.406	173.238	186.601	203.668	197.765	173.402	153.154	145.509	191.805	155.76	145.09	125.059	174.193	215.207	201.376	186.197	75.2682
RXN-11832: (expasy) AMBIGUOUS [2,7,4,14; 2,7,4,25]	170.769	77.8421	82.0372	77.3377	176.912	191.68	193.6	192.021	171.373	149.331	167.159	186.076	175.76	157.126	150.217	163.992	163.092	155.036	150.573	174.078	166.416	175.961	169.227	55.773
3,2,1,89-RXN: (expasy) Arabinogalactan endo-beta-1,4-galactanase [3,2,1,89]	170.112	22.9006	9.07454	7.19862	166.489	170.426	156.9	147.489	165.015	130.588	136.411	122.454	168.554	93.2805	110.145	113.066	134.744	114.596	82.3	175.176	136.753	108.816	100.371	28.8922
ACETOLACTREDUCTOISOM-RXN: (expasy) Ketol-acid reductoisomerase (NADP(+)) [1,1,1,86]	168.747	184.145	145.233	137.23	177.639	205.55	228.474	225.816	163.4	165.322	210.134	224.041	178.003	138.393	136.794	138.017	168.23	160.941	148.028	179.446	178.584	165.303	162.942	136.751
ACETOOHBUTREDUCTOISOM-RXN: (expasy) Ketol-acid reductoisomerase (NADP(+)) [1,1,1,86]	168.747	184.145	145.233	137.23	177.639	205.55	228.474	225.816	163.4	165.322	210.134	224.041	178.003	138.393	136.794	138.017	168.23	160.941	148.028	179.446	178.584	165.303	162.942	136.751
FGAMSYN-RXN: (expasy) Phosphoribosylformylglycinamidine synthase [6,3,5,3]	168.441	156.268	169.706	150.762	183.516	193.045	163.658	143.773	163.001	165.456	182.024	183.199	172.568	136.611	126.01	180.182	163.385	155.772	139.042	178.543	195.619	209.082	211.835	71.348
XANPRIBOSYLTRAN-RXN: (expasy) Xanthine phosphoribosyltransferase [2,4,2,22]	168.05	69.0193	56.1903	59.5152	174.116	192.337	184.896	193.791	169.613	202.212	194.474	185.707	170.241	168.822	188.181	191.249	155.458	147.67	136.252	169.421	214.66	224.084	185.546	74.7978
ADENPRIBOSYLTRAN-RXN: (expasy) Adenine phosphoribosyltransferase [2,4,2,7]	167.76	75.4747	67.5492	64.1859	176.958	182.654	157.907	139.178	172.727	189.863	184.917	178.234	177.218	180.168	166.14	176.551	156.368	136.904	115.691	182.851	212.162	207.128	197.23	78.0247
RXN-14270: (metacyc) 5-amino-4-imidazolecarboxamide phosphoribosyltransferase [2,4,2,7]	167.76	75.4747	67.5492	64.1859	176.958	182.654	157.907	139.178	172.727	189.863	184.917	178.234	177.218	180.168	166.14	176.551	156.368	136.904	115.691	182.851	212.162	207.128	197.23	78.0247
3,2,1,1-RXN: (expasy) Alpha-amylase [3,2,1,1]	167.548	224.019	191.555	195.612	178.327	315.505	366.459	366.315	173.876	232.181	280.044	260.322	175.988	172.607	173.055	187.857	160.447	147.749	109.521	186.45	270.411	251.298	229.16	58.9339
ALPHA-AMYL-RXN: (expasy) Alpha-amylase [3,2,1,1]	167.548	224.019	191.555	195.612	178.327	315.505	366.459	366.315	173.876	232.181	280.044	260.322	175.988	172.607	173.055	187.857	160.447	147.749	109.521	186.45	270.411	251.298	229.16	58.9339
RXN-1823: (expasy) Alpha-amylase [3,2,1,1]	167.548	224.019	191.555	195.612	178.327	315.505	366.459	366.315	173.876	232.181	280.044	260.322	175.988	172.607	173.055	187.857	160.447	147.749	109.521	186.45	270.411	251.298	229.16	58.9339
RXN0-5181: (expasy) Alpha-amylase [3,2,1,1]	167.548	224.019	191.555	195.612	178.327	315.505	366.459	366.315	173.876	232.181	280.044	260.322	175.988	172.607	173.055	187.857	160.447	147.749	109.521	186.45	270.411	251.298	229.16	58.9339
3,4,11,4-RXN: (expasy) Tripeptide aminopeptidase [3,4,11,4]	167.332	42.3342	37.2801	36.9508	175.52	189.741	164.811	144.115	162.308	165.119	161.471	176.038	162.759	131.172	134.606	199.901	167.533	159.556	146.504	174.75	187.551	207.306	194.84	35.6205
ISPH2-RXN: (expasy) 4-hydroxy-3-methylbut-2-enyl diphosphate reductase [1,17,7,4]	167.314	96.4961	82.9384	80.0982	172.028	197.365	208.62	205.512	162.227	158.038	186.559	198.823	164.574	142.575	134.203	165.65	165.791	165.077	156.075	172.874	171.864	182.593	175.172	91.593
RXN0-884: (expasy) 4-hydroxy-3-methylbut-2-enyl diphosphate reductase [1,17,7,4]	167.314	96.4961	82.9384	80.0982	172.028	197.365	208.62	205.512	162.227	158.038	186.559	198.823	164.574	142.575	134.203	165.65	165.791	165.077	156.075	172.874	171.864	182.593	175.172	91.593
5,4,2,10-RXN: (expasy) Phosphoglucosamine mutase [5,4,2,10]	166.43	206.715	183.506	167.713	175.857	148.972	190.11	190.302	157.32	112.732	145.357	165.816	171.466	130.433	116.11	183.073	160.044	162.273	183.925	162.828	138.825	177.058	193.974	251.095
RXN0-2584: (expasy) Uracil-DNA glycosylase [3,2,2,27]	166.094	84.4165	89.1542	92.1257	162.338	147.873	123.355	118.004	152.257	144.009	144.156	153.975	148.335	124.88	134.467	159.58	141.968	129.955	120.297	149.896	190.182	176.081	169.447	68.7681
DTDPDEHYRHAMREDUCT-RXN: (expasy) dTDP-4-dehydrorhamnose reductase [1,1,1,133]	166.031	24.9974	16.1525	16.5194	176.842	151.807	141.44	131.16	161.958	119.88	128.688	122.626	166.005	161.254	147.639	156.42	156.421	151.86	149.928	166.198	142.488	140.218	162.703	45.4337
NICONUCADENYLYLTRAN-RXN: (expasy) Nicotinate-nucleotide adenylyltransferase [2,7,7,18]	165.958	123.532	127.84	125.785	172.654	185.929	158.057	129.465	161.176	166.958	161.438	175.463	164.797	109.861	113.34	157.54	154.502	151.43	127.123	179.683	191.699	190.882	164.092	42.2843
2,3,1,180-RXN: (expasy) Beta-ketoacyl-[acyl-carrier-protein] synthase III [2,3,1,180]	165.506	85.7648	106.28	98.592	166.024	145.694	125.746	113.693	157.081	118.583	120.504	113.49	164.336	127.895	125.661	131.249	152.632	148.013	141.323	168.994	125.782	128.232	135.86	60.6222
RXN-13158: (expasy) 3-isopropylmalate dehydrogenase [1,1,1,85]	165.159	89.9335	82.414	77.8894	178.701	203.618	226.227	212.958	162.544	161.924	181.889	195.31	170.136	111.32	112.131	146.424	162.47	154.282	137.648	178.124	143.604	143.546	150.322	81.9546
RXN-14986: (expasy) 3-isopropylmalate dehydrogenase [1,1,1,85]	165.159	89.5013	81.5887	77.2542	178.701	203.618	226.227	212.958	162.544	161.924	181.889	195.31	170.136	111.32	112.131	146.424	162.47	154.282	137.648	178.124	143.604	143.546	150.322	81.9546
RXNQT-4165: (expasy) 3-isopropylmalate dehydrogenase [1,1,1,85]	165.159	89.5013	81.5887	77.2542	178.701	203.618	226.227	212.958	162.544	161.924	181.889	195.31	170.136	111.32	112.131	146.424	162.47	154.282	137.648	178.124	143.604	143.546	150.322	81.9546
RXNQT-4168: (expasy) 3-isopropylmalate dehydrogenase [1,1,1,85]	165.159	89.5013	81.5887	77.2542	178.701	203.618	226.227	212.958	162.544	161.924	181.889	195.31	170.136	111.32	112.131	146.424	162.47	154.282	137.648	178.124	143.604	143.546	150.322	81.9546
RXNQT-4171: (expasy) 3-isopropylmalate dehydrogenase [1,1,1,85]	165.159	89.5013	81.5887	77.2542	178.701	203.618	226.227	212.958	162.544	161.924	181.889	195.31	170.136	111.32	112.131	146.424	162.47	154.282	137.648	178.124	143.604	143.546	150.322	81.9546
RXNQT-4174: (expasy) 3-isopropylmalate dehydrogenase [1,1,1,85]	165.159	89.5013	81.5887	77.2542	178.701	203.618	226.227	212.958	162.544	161.924	181.889	195.31	170.136	111.32	112.131	146.424	162.47	154.282	137.648	178.124	143.604	143.546	150.322	81.9546
RXNQT-4178: (expasy) 3-isopropylmalate dehydrogenase [1,1,1,85]	165.159	89.5013	81.5887	77.2542	178.701	203.618	226.227	212.958	162.544	161.924	181.889	195.31	170.136	111.32	112.131	146.424	162.47	154.282	137.648	178.124	143.604	143.546	150.322	81.9546
CHORISMATE-SYNTHASE-RXN: (expasy) Chorismate synthase [4,2,3,5]	164.754	77.1051	78.4492	73.833	178.92	205.218	227.037	213.008	156.94	186.083	189.403	221.559	172.356	136.363	126.96	192.274	160.03	154.412	154.31	166.384	180.294	201.354	179.034	69.8119
RXN-11592: (expasy) 23S rRNA (pseudouridine(1915)-N(3))-methyltransferase [2,1,1,177]	164.673	107.809	104.017	101.192	182.357	196.271	204.721	209.398	172.683	184.923	196.327	206.707	187.173	183.59	160.009	184.888	168.788	164.984	149.036	182.425	202.942	209.916	204.454	137.022
RIBOSYLHOMOCYSTEINASE-RXN: (expasy) S-ribosylhomocysteine lyase [4,4,1,21]	164.259	70.3829	63.332	66.8545	168.046	194.381	200.042	192.396	153.36	204.291	209.464	207.207	159.808	174.195	148.19	198.458	147.501	134.933	114.991	163.955	222.847	238.532	183.684	50.9438
RXN-8001: (expasy) Histidinol dehydrogenase [1,1,1,23]	164.204	125.02	158.17	139.879	168.297	185.162	207.839	204.069	160.6	176.46	196.488	210.119	166.636	164.75	143.949	186.933	154.037	148.72	142.911	172.761	191.259	205.424	187.929	77.6276
HISTIDINE--TRNA-LIGASE-RXN: (expasy) Histidine--tRNA ligase [6,1,1,21]	164.035	115.974	116.84	113.234	178.276	213.533	230.099	224.406	165.282	191.653	209.613	206.341	172.11	178.28	170.677	189.809	178.067	178.155	176.059	170.606	196.436	198.114	204.197	87.1232
ARGDECARBOX-RXN: (expasy) Arginine decarboxylase [4,1,1,19]	162.845	221.098	184.772	184.653	170.954	176.301	137.229	119.201	157.992	165.3	150.448	143.377	162.644	116.692	120.144	156.53	148.165	156.982	119.755	164.098	200.226	163.261	146.511	233.52
RXN-2043: (expasy) Cellulase [3,2,1,4]	162.831	65.9089	49.2846	46.9571	166.772	144.574	125.433	111.277	169.514	164.145	169.988	157.306	171.961	153.051	138.43	155.664	134.96	132.512	104.901	166.656	201.104	186.018	168.034	24.0621
PYRIMSYN1-RXN: (expasy) Phosphomethylpyrimidine synthase [4,1,99,17]	162.517	108.614	87.9274	78.9952	177.114	170.992	155.525	131.533	153.102	137.853	142.39	163.376	165.996	109.485	107.534	157.078	146.556	139.376	121.307	169.84	139.768	143.453	144.736	80.9322
RXN-12610: (expasy) Thiamine phosphate synthase [2,5,1,3]	162.044	79.117	62.503	61.5704	172.372	138.405	172.803	167.821	151.118	97.9241	122.76	149.023	161.359	118.823	97.5884	139.541	151.534	145.373	164.565	157.562	108.064	130.87	142.209	70.3039
RXN-12611: (metacyc) thiamin phosphate synthase [2,5,1,3]	162.044	79.117	62.503	61.5704	172.372	138.405	172.803	167.821	151.118	97.9241	122.76	149.023	161.359	118.823	97.5884	139.541	151.534	145.373	164.565	157.562	108.064	130.87	142.209	70.3039
THI-P-SYN-RXN: (expasy) Thiamine phosphate synthase [2,5,1,3]	162.044	79.117	62.503	61.5704	172.372	138.405	172.803	167.821	151.118	97.9241	122.76	149.023	161.359	118.823	97.5884	139.541	151.534	145.373	164.565	157.562	108.064	130.87	142.209	70.3039
ISOCITDEH-RXN: (expasy) Isocitrate dehydrogenase (NADP(+)) [1,1,1,42]	161.908	98.3904	111.911	99.5342	169.579	206.664	222.446	217.196	164.696	159.856	178.669	177.21	170.151	161.465	148.964	166.157	156.7	148.736	138.03	178.293	180.472	187.903	193.198	103.226
3,2,1,55-RXN: (expasy) Non-reducing end alpha-L-arabinofuranosidase [3,2,1,55]	161.518	22.6814	25.7457	36.3567	164.148	176.501	146.413	133.132	163.725	148.698	170.519	191.952	165.396	111.298	119.427	131.295	146.938	136.996	112.913	171.447	204.404	195.841	195.213	15.5696
RXN-19757: (expasy) Non-reducing end alpha-L-arabinofuranosidase [3,2,1,55]	161.518	22.6814	25.7457	36.3567	164.148	176.501	146.413	133.132	163.725	148.698	170.519	191.952	165.396	111.298	119.427	131.295	146.938	136.996	112.913	171.447	204.404	195.841	195.213	15.5696
RXN-19758: (expasy) Non-reducing end alpha-L-arabinofuranosidase [3,2,1,55]	161.518	22.6814	25.7457	36.3567	164.148	176.501	146.413	133.132	163.725	148.698	170.519	191.952	165.396	111.298	119.427	131.295	146.938	136.996	112.913	171.447	204.404	195.841	195.213	15.5696
RXN-19769: (expasy) Non-reducing end alpha-L-arabinofuranosidase [3,2,1,55]	161.518	22.6814	25.7457	36.3567	164.148	176.501	146.413	133.132	163.725	148.698	170.519	191.952	165.396	111.298	119.427	131.295	146.938	136.996	112.913	171.447	204.404	195.841	195.213	15.5696
DEPHOSPHOCOAKIN-RXN: (expasy) Dephospho-CoA kinase [2,7,1,24]	160.801	80.1101	65.7525	64.9089	179.792	210.475	226.806	218.015	153.025	208.438	192.479	230.033	165.669	138.499	132.042	192.712	160.437	151.673	140.937	163.554	176.521	198.946	160.86	77.5721
5-FORMYL-THF-CYCLO-LIGASE-RXN: (expasy) 5-formyltetrahydrofolate cyclo-ligase [6,3,3,2]	160.323	75.3343	69.0947	66.5776	162.95	189.011	199.74	203.698	170.891	179.822	183.341	168.477	166.206	179.901	162.427	158.394	151.846	149.225	147.392	164.218	176.01	167.14	169.427	64.0892
CDPDIGLYSYN-RXN: (expasy) Phosphatidate cytidylyltransferase [2,7,7,41]	160.065	355.698	342.307	335.198	166.532	199.61	208.944	208.069	163.826	184.016	188.986	187.442	161.431	119.985	138.307	172.164	155.443	164.567	137.75	167.094	172.422	172.744	149.938	50.7946
RXN-20524: (expasy) Phosphatidate cytidylyltransferase [2,7,7,41]	160.065	355.698	342.307	335.198	166.532	199.61	208.944	208.069	163.826	184.016	188.986	187.442	161.431	119.985	138.307	172.164	155.443	164.567	137.75	167.094	172.422	172.744	149.938	50.7946
RXN0-5515: (expasy) Phosphatidate cytidylyltransferase [2,7,7,41]	160.065	355.698	342.307	335.198	166.532	199.61	208.944	208.069	163.826	184.016	188.986	187.442	161.431	119.985	138.307	172.164	155.443	164.567	137.75	167.094	172.422	172.744	149.938	50.7946
GLYOHMETRANS-RXN: (expasy) Glycine hydroxymethyltransferase [2,1,2,1]	159.338	139.255	139.282	132.866	175.239	211.058	236.727	216.67	159.945	162.307	186.105	197.961	165.076	99.1392	110.768	140.272	165.803	169.376	156.284	169.283	145.389	144.351	146.336	126.096
F16BDEPHOS-RXN: (expasy) Fructose-bisphosphatase [3,1,3,11]	159.111	409.758	360.801	333.985	161.918	207.157	237.679	231.192	157.117	152.839	185.822	170.49	162.086	130.638	133.992	183.782	168.682	162.477	149.232	164.373	173.6	170.761	176.735	63.0977
ADENOSYLHOMOCYSTEINE-NUCLEOSIDASE-RXN: (expasy) Adenosylhomocysteine nucleosidase [3,2,2,9]	157.779	96.0402	86.6851	83.2399	159.505	210.442	229.593	218.726	154.069	163.036	185.245	188.925	160.767	132.078	119.453	155.962	144.151	137.775	136.221	163.063	163.883	179.422	182.553	40.7021
RXN0-6550: (expasy) Adenosylhomocysteine nucleosidase [3,2,2,9]	157.779	96.0402	86.6851	83.2399	159.505	210.442	229.593	218.726	154.069	163.036	185.245	188.925	160.767	132.078	119.453	155.962	144.151	137.775	136.221	163.063	163.883	179.422	182.553	40.7021
GLYC3PDEHYDROGBIOSYN-RXN: (expasy) Glycerol-3-phosphate dehydrogenase (NAD(P)(+)) [1,1,1,94]	157.509	173.303	133.42	118.363	164.143	186.758	202.59	199.708	145.895	159.75	179.454	177.674	155.238	119.066	114.948	157.31	157.041	148.581	152.282	158.998	166.29	177.297	166.504	77.5772
GLUTAMINESYN-RXN: (expasy) Glutamine synthetase [6,3,1,2]	157.317	113.597	101.347	104.429	164.86	107.383	105.78	99.1043	150.592	127.65	147.092	176.88	161.899	173.142	142.925	201.36	148.46	153.683	172.958	156.428	168.15	210.79	224.084	163.312
4,3,1,17-RXN: (expasy) L-serine ammonia-lyase [4,3,1,17]	157.009	384.574	403.117	374.634	165.714	144.636	126.312	113.545	143.241	182.618	173.31	176.119	153.69	154.058	152.149	202.262	144.536	147.861	144.227	152.97	177.218	178.511	165.253	53.9633
GLUTSEMIALDEHYDROG-RXN: (expasy) Glutamate-5-semialdehyde dehydrogenase [1,2,1,41]	156.49	123.673	118.715	115.102	165.409	206.433	218.388	210.544	150.333	146.489	172.13	180.065	156.798	130.366	117.804	138.645	144.785	138.295	124.933	165.863	155.026	145.689	156.479	60.397
ABC-27-RXN: (expasy) ABC-type phosphate transporter [7,3,2,1]	155.837	33.3178	20.3514	25.8121	155.919	149.358	177.513	188.924	150.822	125.634	151.259	172.311	151.924	125.872	111.924	195.154	156.522	155.066	183.162	152.716	160.136	214.116	207.719	89.0124
HISTCYCLOHYD-RXN: (expasy) Phosphoribosyl-AMP cyclohydrolase [3,5,4,19]	154.906	52.8669	54.5414	55.9768	154.12	168.346	175.606	181.71	155.655	162.591	178.174	181.191	163.934	177.972	147.731	180.808	154.409	147.437	137.86	160.118	182.534	198.342	187.885	81.6122
QUINOLINATE-SYNTHA-RXN: (expasy) Quinolinate synthase [2,5,1,72]	154.904	100.326	105.289	101.3	154.647	182.486	182.967	179.391	156.915	144.67	156.721	117.492	162.127	150.67	145.711	146.338	139.329	138.921	123.131	157.503	186.681	164.5	180.529	58.5462
HISTAMINOTRANS-RXN: (expasy) Histidinol-phosphate transaminase [2,6,1,9]	154.865	100.263	111.285	105.225	158.452	150.91	166.716	166.999	156.467	157.338	170.808	174.61	163.488	142.558	137.266	164.663	151.01	143.878	146.517	153.09	161.313	172.867	163.498	75.0551
PANTOTHENATE-KIN-RXN: (expasy) Pantothenate kinase [2,7,1,33]	154.378	129.1	106.821	113.279	170.79	142.839	163.863	169.129	152.863	144.978	153.475	169.296	158.969	177.51	139.772	192.784	157.29	162.896	180.246	156.396	153.124	195.289	190.967	63.5528
FUMHYDR-RXN: (expasy) Fumarate hydratase [4,2,1,2]	152.985	223.524	280.321	271.934	166.307	163.651	137.419	119.975	149.512	144.173	153.019	168.038	156.171	107.985	99.237	136.637	155.153	142.459	130.609	163.581	165.482	157.159	149.647	103.875
PRPPSYN-RXN: (expasy) Ribose-phosphate diphosphokinase [2,7,6,1]	151.477	98.7767	122.756	128.088	158.624	169.714	200.265	198.062	149.804	163.085	192.396	218.99	159.452	202.468	158.912	209.882	159.775	168.722	184.016	161.374	211.916	249.972	260.104	90.8388
3,1,26,11-RXN: (expasy) Ribonuclease Z [3,1,26,11]	151.264	20.6264	9.1704	8.18042	151.52	138.692	133.303	121.251	159.709	141.539	141.879	123.243	148.522	143.761	133.074	136.878	137.028	127.297	116.118	149.839	136.095	108.488	114.375	20.3165
DAHPSYN-RXN: (expasy) 3-deoxy-7-phosphoheptulonate synthase [2,5,1,54]	151.085	269.312	311.17	322.226	162.662	104.637	111.828	104.507	149.573	126.481	147.821	178.779	159.121	152.18	119.909	180.588	152.746	152.174	170.123	148.398	162.333	187.662	195.742	121.133
DEOXYRIBOSE-P-ALD-RXN: (expasy) Deoxyribose-phosphate aldolase [4,1,2,4]	151.065	77.0316	65.963	60.3373	159.503	167.095	140.327	128.87	150.118	154.888	156.752	132.367	153.792	137.243	139.916	171.394	147.435	143.437	135.064	161.952	188.283	180.804	181.146	58.8799
3,1,13,1-RXN: (expasy) Exoribonuclease II [3,1,13,1]	150.804	180.187	185.939	170.931	155.273	138.873	118.91	107.157	148.901	127.345	114.72	117.9	155.96	121.118	109.874	141.218	154.555	145.365	142.807	159.208	148.077	155.993	156.622	114.815
RXN0-4222: (expasy) Exoribonuclease II [3,1,13,1]	150.804	180.187	185.939	170.931	155.273	138.873	118.91	107.157	148.901	127.345	114.72	117.9	155.96	121.118	109.874	141.218	154.555	145.365	142.807	159.208	148.077	155.993	156.622	114.815
RXN0-6479: (expasy) Exoribonuclease II [3,1,13,1]	150.804	180.187	185.939	170.931	155.273	138.873	118.91	107.157	148.901	127.345	114.72	117.9	155.96	121.118	109.874	141.218	154.555	145.365	142.807	159.208	148.077	155.993	156.622	114.815
RXN0-6524: (expasy) Exoribonuclease II [3,1,13,1]	150.804	180.187	185.939	170.931	155.273	138.873	118.91	107.157	148.901	127.345	114.72	117.9	155.96	121.118	109.874	141.218	154.555	145.365	142.807	159.208	148.077	155.993	156.622	114.815
RXN0-6525: (expasy) Exoribonuclease II [3,1,13,1]	150.804	180.187	185.939	170.931	155.273	138.873	118.91	107.157	148.901	127.345	114.72	117.9	155.96	121.118	109.874	141.218	154.555	145.365	142.807	159.208	148.077	155.993	156.622	114.815
RXN-11598: (expasy) 16S rRNA (uracil(1498)-N(3))-methyltransferase [2,1,1,193]	150.617	111.486	97.9648	103.329	155.41	194.695	209.94	206.626	151.52	157.302	183.076	183.297	157.872	123.062	115.796	141.896	150.004	141.945	126.51	156.449	144.241	135.112	132.694	75.8495
NACGLCTRANS-RXN: (metacyc) UDP-N-acetyl-D-glucosamine:N-acetylmuramoyl-L-alanyl-D-glutamyl-meso-2,6-diaminopimelyl-D-alanyl-D-alanine-diphosphoundecaprenol 4-&beta;-N-acetylglucosaminlytransferase [2,4,1,227]	150.273	158.158	141.413	129.8	158.022	154.064	176.89	183.67	143.138	130.203	144.161	161.281	160.174	108.326	110.477	148.544	148.122	145.251	159.169	156.361	128.861	138.264	146.21	73.1836
RXN-11029: (expasy) acetylglucosaminyltransferase [2,4,1,227]	150.273	158.158	141.413	129.8	158.022	154.064	176.89	183.67	143.138	130.203	144.161	161.281	160.174	108.326	110.477	148.544	148.122	145.251	159.169	156.361	128.861	138.264	146.21	73.1836
RXN-11346: (expasy) acetylglucosaminyltransferase [2,4,1,227]	150.273	158.158	141.413	129.8	158.022	154.064	176.89	183.67	143.138	130.203	144.161	161.281	160.174	108.326	110.477	148.544	148.122	145.251	159.169	156.361	128.861	138.264	146.21	73.1836
RXN-8976: (expasy) acetylglucosaminyltransferase [2,4,1,227]	150.273	158.158	141.413	129.8	158.022	154.064	176.89	183.67	143.138	130.203	144.161	161.281	160.174	108.326	110.477	148.544	148.122	145.251	159.169	156.361	128.861	138.264	146.21	73.1836
PROTEIN-TYROSINE-PHOSPHATASE-RXN: (expasy) Protein-tyrosine-phosphatase [3,1,3,48]	148.937	121.524	139.838	128.492	147.95	80.2688	80.4741	78.4842	148.314	68.3536	70.9435	64.0768	153.098	88.5525	102.531	122.394	125.88	126.39	137.5	144.818	79.3429	99.5245	110.104	64.5945
3,1,21,3-RXN: (expasy) Type I site-specific deoxyribonuclease [3,1,21,3]	147.666	31.7874	20.3305	18.7785	140.669	152.259	185.026	201.514	149.364	85.5864	111.921	107.122	147.95	73.248	75.9935	81.741	143.005	144.364	171.294	148.237	66.414	65.5707	101.27	21.8737
PYRUVFORMLY-RXN: (expasy) Formate C-acetyltransferase [2,3,1,54]	143.933	335.567	356.183	331.495	150.625	162.223	149.02	134.608	135.578	161.327	165.202	166.807	146.96	253.11	187.724	178.952	136.339	133.589	114.546	151.576	219.744	224.714	207.631	33.3485
ASNSYNA-RXN: (expasy) Aspartate--ammonia ligase [6,3,1,1]	143.716	131.482	93.1133	83.6497	144.579	155.303	140.495	126.83	140.008	138.457	144.623	146.658	141.934	118.904	124.023	145.171	142.182	132.251	118.232	140.504	134.728	133.994	133.312	22.7527
RXN-12720: (expasy) Sulfate adenylyltransferase [2,7,7,4]	143.485	223.243	225.926	215.389	142.374	158.429	223.127	243.113	147.154	73.0321	113.116	105.424	147.976	68.095	83.1023	85.4483	138.41	127.843	138.778	143.537	60.2468	50.7649	79.9546	122.739
SULFATE-ADENYLYLTRANS-RXN: (expasy) Sulfate adenylyltransferase [2,7,7,4]	143.485	223.243	225.926	215.389	142.374	158.429	223.127	243.113	147.154	73.0321	113.116	105.424	147.976	68.095	83.1023	85.4483	138.41	127.843	138.778	143.537	60.2468	50.7649	79.9546	122.739
HOMOSERDEHYDROG-RXN: (expasy) Homoserine dehydrogenase [1,1,1,3]	142.155	252.47	218.155	203.913	147.811	131.992	168.098	180.112	142.154	98.0534	136.299	138.915	148.829	95.0527	96.569	134.815	146.855	150.916	164.984	141.699	106.263	119.383	140.6	109.728
3,2,1,8-RXN: (expasy) Endo-1,4-beta-xylanase [3,2,1,8]	141.762	71.9549	43.6111	48.699	143.754	169.362	131.716	115.951	140.299	154.812	141.5	115.127	138.417	113.511	119.959	119.358	121.981	109.634	76.7775	146.77	171.881	146.489	138.738	21.5005
THIAZOLSYN3-RXN: (expasy) Hydroxyethylthiazole kinase [2,7,1,50]	141.087	68.3607	69.482	68.2749	146.184	157.527	192.546	185.957	137.006	136.309	165.861	164.802	143.184	129.809	122.672	147.741	129.589	125.598	125.146	142.187	156.068	149.734	152.107	0
RXN-9985: (expasy) Beta-fructofuranosidase [3,2,1,26]	140.75	21.3933	11.6455	13.3486	143.44	94.6986	95.1579	100.606	143.638	99.2772	119.492	118.641	143.624	178.925	173.72	185.046	124.417	124.975	129.062	138.701	174.159	198.298	204.969	24.0195
ORNCARBAMTRANSFER-RXN: (expasy) Ornithine carbamoyltransferase [2,1,3,3]	140.74	93.4823	68.9999	65.6241	148.54	148.075	179.603	175.745	135.425	100.735	125.397	142.896	146.295	96.5624	85.4885	134.114	137.578	138.132	154.43	141.106	91.1855	113.402	119.772	85.178
RXN-13482: (expasy) Ornithine carbamoyltransferase [2,1,3,3]	140.74	93.4823	68.9999	65.6241	148.54	148.075	179.603	175.745	135.425	100.735	125.397	142.896	146.295	96.5624	85.4885	134.114	137.578	138.132	154.43	141.106	91.1855	113.402	119.772	85.178
RXN-16820: (expasy) tRNA-uridine 2-sulfurtransferase [2,8,1,13]	140.18	30.6063	28.3832	29.8301	139.564	121.125	147.056	154.759	132.928	92.354	99.0523	99.766	138.354	86.4709	81.4728	129.72	139.748	137.963	159.56	137.655	95.2719	110.472	129.898	47.6835
RXN-18693: (expasy) tRNA-uridine 2-sulfurtransferase [2,8,1,13]	140.18	30.6063	28.3832	29.8301	139.564	121.125	147.056	154.759	132.928	92.354	99.0523	99.766	138.354	86.4709	81.4728	129.72	139.748	137.963	159.56	137.655	95.2719	110.472	129.898	47.6835
RXN0-2023: (expasy) tRNA-uridine 2-sulfurtransferase [2,8,1,13]	140.18	30.6063	28.3832	29.8301	139.564	121.125	147.056	154.759	132.928	92.354	99.0523	99.766	138.354	86.4709	81.4728	129.72	139.748	137.963	159.56	137.655	95.2719	110.472	129.898	47.6835
LUMAZINESYN-RXN: (expasy) 6,7-dimethyl-8-ribityllumazine synthase [2,5,1,78]	139.755	107.702	106.428	99.2651	134.946	140.339	111.915	104.641	144.969	128.856	128.564	103.095	138.792	129.927	116.507	110.97	139.893	130.992	106.73	142.233	126.411	103.243	110.325	106.96
ASPARTATE-SEMIALDEHYDE-DEHYDROGENASE-RXN: (expasy) Aspartate-semialdehyde dehydrogenase [1,2,1,11]	139.336	154.971	130.528	128.809	148.173	150.868	129.417	116.176	134.421	129.289	137.252	157.404	140.534	168.254	143.023	139.489	144.693	138.249	134.373	147.208	163.689	183.75	192.739	100.83
2,7,3,9-RXN: (expasy) Phosphoenolpyruvate--protein phosphotransferase [2,7,3,9]	138.617	341.861	318.512	296.279	148.677	138.098	174.813	178.982	134.161	88.8826	123.919	132.813	146.306	90.6811	86.6449	124.465	140.936	145.968	156.362	138.25	92.9195	108.102	125.179	53.8644
PRAISOM-RXN: (expasy) Phosphoribosylanthranilate isomerase [5,3,1,24]	136.997	32.4859	31.9116	30.9374	135.3	162.194	167.945	163.428	134.082	141.237	143.235	132.752	135.258	129.264	116.128	124.346	117.261	109.856	97.0022	136.804	132.64	121.249	105.82	41.3737
BRANCHED-CHAINAMINOTRANSFERILEU-RXN: (expasy) Branched-chain-amino-acid transaminase [2,6,1,42]	136.983	104.189	75.7966	86.9031	149.223	164.063	148.665	132.99	129.471	156.919	182.032	212.706	141.606	139.59	145.416	157.888	135.145	129.889	111.664	149.042	199.324	219.192	198.631	79.4701
BRANCHED-CHAINAMINOTRANSFERLEU-RXN: (expasy) AMBIGUOUS [2,6,1,42; 2,6,1,6]	136.983	104.189	75.7966	86.9031	149.223	164.063	148.665	132.99	129.471	156.919	182.032	212.706	141.606	139.59	145.416	157.888	135.145	129.889	111.664	149.042	199.324	219.192	198.631	79.4701
BRANCHED-CHAINAMINOTRANSFERVAL-RXN: (expasy) Branched-chain-amino-acid transaminase [2,6,1,42]	136.983	104.189	75.7966	86.9031	149.223	164.063	148.665	132.99	129.471	156.919	182.032	212.706	141.606	139.59	145.416	157.888	135.145	129.889	111.664	149.042	199.324	219.192	198.631	79.4701
GLYCOGENSYN-RXN: (expasy) Starch synthase [2,4,1,21]	135.628	136.063	107.788	91.1946	133.022	120.177	150.964	160.96	135.784	75.7662	91.7615	88.3446	138.105	90.5201	88.6415	103.55	124.873	127.793	142.796	130.846	66.4063	75.2705	92.5108	9.68904
ARGSUCCINSYN-RXN: (expasy) Argininosuccinate synthase [6,3,4,5]	135.527	129.197	104.471	95.2115	148.701	135.129	173.308	168.794	130.878	87.5556	112.43	136.527	136.769	85.0115	85.4382	126.568	138.17	133.676	153.712	135.096	80.5011	108.368	116.519	99.1463
RXN-10: (expasy) Argininosuccinate synthase [6,3,4,5]	135.527	129.197	104.471	95.2115	148.701	135.129	173.308	168.794	130.878	87.5556	112.43	136.527	136.769	85.0115	85.4382	126.568	138.17	133.676	153.712	135.096	80.5011	108.368	116.519	99.1463
HOMOCYSMETB12-RXN: (expasy) Methionine synthase [2,1,1,13]	135.44	142.594	115.605	103.032	142.059	100.562	86.749	80.1092	130.013	109.305	103.523	103.497	139.418	104.043	114.702	140.959	128.023	128.944	125.829	136.418	146.025	138.547	148.474	67.5372
RXN0-302: (expasy) 2-C-methyl-D-erythritol 2,4-cyclodiphosphate synthase [4,6,1,12]	135.431	26.704	19.9473	20.9286	132.064	129.562	156.004	159.941	124.61	118.306	133.174	156.969	137.393	104.281	107.481	142.947	115.844	118.917	125.864	138.245	135.221	162.32	151.096	62.6898
THIAZOLSYN2-RXN: (expasy) Thiazole synthase [2,8,1,10]	134.841	116.051	89.0839	80.2676	139.466	148.678	139.428	116.422	128.254	133.311	150.079	174.43	142.21	103.798	95.7051	119.198	124.655	117.067	99.0395	141.934	134.269	129.426	131.532	98.8059
TAGAKIN-RXN: (expasy) Tagatose-6-phosphate kinase [2,7,1,144]	134.518	126.201	119.426	115.197	141.174	126.419	152.293	155.764	134.813	105.753	113.66	113.828	144.716	171.526	141.811	206.796	123.41	118.002	135.014	129.018	186.227	230.01	237.927	20.137
4,2,99,18-RXN: (expasy) DNA-(apurinic or apyrimidinic site) lyase [4,2,99,18]	134.357	153.606	170.115	169.396	153.071	138.821	179.331	176.081	135.448	123.188	146.881	182.439	144.059	112.585	112.895	144.607	151.575	157.915	173.861	145.055	131.669	159.757	172.896	99.1441
RXN-17015: (expasy) 1-acylglycerol-3-phosphate O-acyltransferase [2,3,1,51]	134.079	147.063	122.871	135.208	122.787	74.4246	71.329	73.3347	130.78	71.9168	73.9912	70.1525	129.575	114.483	116.591	105.166	122.162	121.049	138.498	123.464	63.8721	54.9865	77.9408	56.1533
1-ACYLGLYCEROL-3-P-ACYLTRANSFER-RXN: (expasy) 1-acylglycerol-3-phosphate O-acyltransferase [2,3,1,51]	134.04	143.67	120.612	132.695	122.787	74.4246	71.329	73.3347	130.78	71.9168	73.9912	70.1525	129.575	114.483	116.591	105.166	122.097	120.958	138.078	123.464	63.8721	54.9551	77.8759	56.1533
RXN-15043: (expasy) 1-acylglycerol-3-phosphate O-acyltransferase [2,3,1,51]	134.04	143.67	120.612	132.695	122.787	74.4246	71.329	73.3347	130.78	71.9168	73.9912	70.1525	129.575	114.483	116.591	105.166	122.097	120.958	138.078	123.464	63.8721	54.9551	77.8759	56.1533
RXN-16025: (expasy) 1-acylglycerol-3-phosphate O-acyltransferase [2,3,1,51]	134.04	143.67	120.612	132.695	122.787	74.4246	71.329	73.3347	130.78	71.9168	73.9912	70.1525	129.575	114.483	116.591	105.166	122.097	120.958	138.078	123.464	63.8721	54.9551	77.8759	56.1533
RXN-16032: (expasy) 1-acylglycerol-3-phosphate O-acyltransferase [2,3,1,51]	134.04	143.67	120.612	132.695	122.787	74.4246	71.329	73.3347	130.78	71.9168	73.9912	70.1525	129.575	114.483	116.591	105.166	122.097	120.958	138.078	123.464	63.8721	54.9551	77.8759	56.1533
RXN-16067: (expasy) 1-acylglycerol-3-phosphate O-acyltransferase [2,3,1,51]	134.04	143.67	120.612	132.695	122.787	74.4246	71.329	73.3347	130.78	71.9168	73.9912	70.1525	129.575	114.483	116.591	105.166	122.097	120.958	138.078	123.464	63.8721	54.9551	77.8759	56.1533
RXN-16076: (expasy) 1-acylglycerol-3-phosphate O-acyltransferase [2,3,1,51]	134.04	143.67	120.612	132.695	122.787	74.4246	71.329	73.3347	130.78	71.9168	73.9912	70.1525	129.575	114.483	116.591	105.166	122.097	120.958	138.078	123.464	63.8721	54.9551	77.8759	56.1533
RXN-16077: (expasy) 1-acylglycerol-3-phosphate O-acyltransferase [2,3,1,51]	134.04	143.67	120.612	132.695	122.787	74.4246	71.329	73.3347	130.78	71.9168	73.9912	70.1525	129.575	114.483	116.591	105.166	122.097	120.958	138.078	123.464	63.8721	54.9551	77.8759	56.1533
RXN-16118: (expasy) 1-acylglycerol-3-phosphate O-acyltransferase [2,3,1,51]	134.04	143.67	120.612	132.695	122.787	74.4246	71.329	73.3347	130.78	71.9168	73.9912	70.1525	129.575	114.483	116.591	105.166	122.097	120.958	138.078	123.464	63.8721	54.9551	77.8759	56.1533
RXN-1623: (expasy) 1-acylglycerol-3-phosphate O-acyltransferase [2,3,1,51]	134.04	143.67	120.612	132.695	122.787	74.4246	71.329	73.3347	130.78	71.9168	73.9912	70.1525	129.575	114.483	116.591	105.166	122.097	120.958	138.078	123.464	63.8721	54.9551	77.8759	56.1533
RXN-17008: (expasy) 1-acylglycerol-3-phosphate O-acyltransferase [2,3,1,51]	134.04	143.67	120.612	132.695	122.787	74.4246	71.329	73.3347	130.78	71.9168	73.9912	70.1525	129.575	114.483	116.591	105.166	122.097	120.958	138.078	123.464	63.8721	54.9551	77.8759	56.1533
RXN-17009: (expasy) 1-acylglycerol-3-phosphate O-acyltransferase [2,3,1,51]	134.04	143.67	120.612	132.695	122.787	74.4246	71.329	73.3347	130.78	71.9168	73.9912	70.1525	129.575	114.483	116.591	105.166	122.097	120.958	138.078	123.464	63.8721	54.9551	77.8759	56.1533
RXN-17010: (expasy) 1-acylglycerol-3-phosphate O-acyltransferase [2,3,1,51]	134.04	143.67	120.612	132.695	122.787	74.4246	71.329	73.3347	130.78	71.9168	73.9912	70.1525	129.575	114.483	116.591	105.166	122.097	120.958	138.078	123.464	63.8721	54.9551	77.8759	56.1533
RXN-17011: (expasy) 1-acylglycerol-3-phosphate O-acyltransferase [2,3,1,51]	134.04	143.67	120.612	132.695	122.787	74.4246	71.329	73.3347	130.78	71.9168	73.9912	70.1525	129.575	114.483	116.591	105.166	122.097	120.958	138.078	123.464	63.8721	54.9551	77.8759	56.1533
RXN-17012: (expasy) 1-acylglycerol-3-phosphate O-acyltransferase [2,3,1,51]	134.04	143.67	120.612	132.695	122.787	74.4246	71.329	73.3347	130.78	71.9168	73.9912	70.1525	129.575	114.483	116.591	105.166	122.097	120.958	138.078	123.464	63.8721	54.9551	77.8759	56.1533
RXN-17013: (expasy) 1-acylglycerol-3-phosphate O-acyltransferase [2,3,1,51]	134.04	143.67	120.612	132.695	122.787	74.4246	71.329	73.3347	130.78	71.9168	73.9912	70.1525	129.575	114.483	116.591	105.166	122.097	120.958	138.078	123.464	63.8721	54.9551	77.8759	56.1533
RXN-17014: (expasy) 1-acylglycerol-3-phosphate O-acyltransferase [2,3,1,51]	134.04	143.67	120.612	132.695	122.787	74.4246	71.329	73.3347	130.78	71.9168	73.9912	70.1525	129.575	114.483	116.591	105.166	122.097	120.958	138.078	123.464	63.8721	54.9551	77.8759	56.1533
RXN-17019: (expasy) 1-acylglycerol-3-phosphate O-acyltransferase [2,3,1,51]	134.04	143.67	120.612	132.695	122.787	74.4246	71.329	73.3347	130.78	71.9168	73.9912	70.1525	129.575	114.483	116.591	105.166	122.097	120.958	138.078	123.464	63.8721	54.9551	77.8759	56.1533
RXN-17020: (expasy) 1-acylglycerol-3-phosphate O-acyltransferase [2,3,1,51]	134.04	143.67	120.612	132.695	122.787	74.4246	71.329	73.3347	130.78	71.9168	73.9912	70.1525	129.575	114.483	116.591	105.166	122.097	120.958	138.078	123.464	63.8721	54.9551	77.8759	56.1533
RXN-17021: (expasy) 1-acylglycerol-3-phosphate O-acyltransferase [2,3,1,51]	134.04	143.67	120.612	132.695	122.787	74.4246	71.329	73.3347	130.78	71.9168	73.9912	70.1525	129.575	114.483	116.591	105.166	122.097	120.958	138.078	123.464	63.8721	54.9551	77.8759	56.1533
RXN-17022: (expasy) 1-acylglycerol-3-phosphate O-acyltransferase [2,3,1,51]	134.04	143.67	120.612	132.695	122.787	74.4246	71.329	73.3347	130.78	71.9168	73.9912	70.1525	129.575	114.483	116.591	105.166	122.097	120.958	138.078	123.464	63.8721	54.9551	77.8759	56.1533
RXN-17023: (expasy) 1-acylglycerol-3-phosphate O-acyltransferase [2,3,1,51]	134.04	143.67	120.612	132.695	122.787	74.4246	71.329	73.3347	130.78	71.9168	73.9912	70.1525	129.575	114.483	116.591	105.166	122.097	120.958	138.078	123.464	63.8721	54.9551	77.8759	56.1533
RXN-17024: (expasy) 1-acylglycerol-3-phosphate O-acyltransferase [2,3,1,51]	134.04	143.67	120.612	132.695	122.787	74.4246	71.329	73.3347	130.78	71.9168	73.9912	70.1525	129.575	114.483	116.591	105.166	122.097	120.958	138.078	123.464	63.8721	54.9551	77.8759	56.1533
RXN-17729: (expasy) 1-acylglycerol-3-phosphate O-acyltransferase [2,3,1,51]	134.04	143.67	120.612	132.695	122.787	74.4246	71.329	73.3347	130.78	71.9168	73.9912	70.1525	129.575	114.483	116.591	105.166	122.097	120.958	138.078	123.464	63.8721	54.9551	77.8759	56.1533
RXN-20512: (expasy) 1-acylglycerol-3-phosphate O-acyltransferase [2,3,1,51]	134.04	143.67	120.612	132.695	122.787	74.4246	71.329	73.3347	130.78	71.9168	73.9912	70.1525	129.575	114.483	116.591	105.166	122.097	120.958	138.078	123.464	63.8721	54.9551	77.8759	56.1533
RXN-20528: (expasy) 1-acylglycerol-3-phosphate O-acyltransferase [2,3,1,51]	134.04	143.67	120.612	132.695	122.787	74.4246	71.329	73.3347	130.78	71.9168	73.9912	70.1525	129.575	114.483	116.591	105.166	122.097	120.958	138.078	123.464	63.8721	54.9551	77.8759	56.1533
RXN-20565: (expasy) 1-acylglycerol-3-phosphate O-acyltransferase [2,3,1,51]	134.04	143.67	120.612	132.695	122.787	74.4246	71.329	73.3347	130.78	71.9168	73.9912	70.1525	129.575	114.483	116.591	105.166	122.097	120.958	138.078	123.464	63.8721	54.9551	77.8759	56.1533
RXN0-5514: (metacyc) 1-acylglycerol-3-phosphate O-acyltransferase [2,3,1,51]	134.04	143.67	120.612	132.695	122.787	74.4246	71.329	73.3347	130.78	71.9168	73.9912	70.1525	129.575	114.483	116.591	105.166	122.097	120.958	138.078	123.464	63.8721	54.9551	77.8759	56.1533
RXN0-6705: (expasy) 1-acylglycerol-3-phosphate O-acyltransferase [2,3,1,51]	134.04	143.67	120.612	132.695	122.787	74.4246	71.329	73.3347	130.78	71.9168	73.9912	70.1525	129.575	114.483	116.591	105.166	122.097	120.958	138.078	123.464	63.8721	54.9551	77.8759	56.1533
RIB5PISOM-RXN: (expasy) Ribose-5-phosphate isomerase [5,3,1,6]	133.714	167.834	148.606	149.002	136.963	151.852	127	120.225	130.342	148.228	151.38	158.996	137.222	151.539	133.951	158.838	124.19	122.693	101.617	138.23	185.012	173.517	164.652	74.8613
HYDROXYLAMINE-REDUCTASE-RXN: (expasy) Hydroxylamine reductase [1,7,99,1]	133.3	39.0366	33.6419	30.2422	144.332	132.927	157.649	156.265	128.683	97.9793	113.852	114.308	134.688	87.2011	85.4963	124.143	120.893	120.551	121.931	140.008	87.3994	84.5243	80.9203	31.2926
HISTPRATPHYD-RXN: (expasy) Phosphoribosyl-ATP diphosphatase [3,6,1,31]	133.209	49.9177	53.7659	55.6489	139.533	160.517	173.868	167.515	134.634	148.962	166.486	189.196	142.724	167.784	141.183	164.994	137.923	119.293	113.422	147.883	171.876	189.734	186.533	73.9475
2,1,1,72-RXN: (expasy) Site-specific DNA-methyltransferase (adenine-specific) [2,1,1,72]	132.818	255.093	226.249	209.242	122.995	102.13	127.129	133.895	141.504	57.6734	74.8475	62.6424	132.632	63.4102	68.9357	56.0897	133.277	144.43	152.086	120.769	43.4499	38.7708	60.4693	51.1741
CYTIDINEKIN-RXN: (expasy) Uridine/cytidine kinase [2,7,1,48]	131.681	77.4593	84.6182	90.0952	137.04	150.081	132.12	116.61	127.636	188.426	155.135	169.334	125.988	124.064	122.439	191.023	132.012	131.623	114.693	132.326	165.166	178.014	124.167	51.2074
URIDINEKIN-RXN: (expasy) Uridine/cytidine kinase [2,7,1,48]	131.681	77.4593	84.6182	90.0952	137.04	150.081	132.12	116.61	127.636	188.426	155.135	169.334	125.988	124.064	122.439	191.023	132.012	131.623	114.693	132.326	165.166	178.014	124.167	51.2074
URKI-RXN: (metacyc) GTP:uridine 5'-phosphotransferase [2,7,1,48]	131.681	77.4593	84.6182	90.0952	137.04	150.081	132.12	116.61	127.636	188.426	155.135	169.334	125.988	124.064	122.439	191.023	132.012	131.623	114.693	132.326	165.166	178.014	124.167	51.2074
RIBOFLAVINSYNREDUC-RXN: (expasy) 5-amino-6-(5-phosphoribosylamino)uracil reductase [1,1,1,193]	130.658	31.509	23.16	21.1099	140.054	152.389	122.041	99.8048	136.016	147.914	130.428	129.473	134.408	106.459	117.23	125.818	127.338	116.011	97.565	137.777	146.637	135.126	118.326	61.2125
RIBOFLAVINSYNDEAM-RXN: (expasy) Diaminohydroxyphosphoribosylaminopyrimidine deaminase [3,5,4,26]	130.506	31.5721	23.1102	20.9902	140.416	152.237	121.724	99.5396	135.83	147.712	130.364	129.187	134.23	106.459	117.23	125.272	127.164	115.562	97.349	137.835	146.449	134.866	118.201	61.2125
RXN-10058: (metacyc) 2,5-diamino-6-(5-phosphoribitylamino)pyrimidin-4(3H)-one deaminase [3,5,4,26]	130.506	31.5721	23.1102	20.9902	140.416	152.237	121.724	99.5396	135.83	147.712	130.364	129.187	134.23	106.459	117.23	125.272	127.164	115.562	97.349	137.835	146.449	134.866	118.201	61.2125
PANTOATE-BETA-ALANINE-LIG-RXN: (expasy) Pantoate--beta-alanine ligase (AMP-forming) [6,3,2,1]	130.413	90.6841	76.0628	75.581	134.901	142.653	131.718	118.387	126.714	104.517	114.966	121.934	136.591	103.042	99.9841	108.763	132.731	122.64	102.918	136.837	117.313	106.618	114.361	65.8792
3,1,3,16-RXN: (expasy) Protein-serine/threonine phosphatase [3,1,3,16]	130.147	162.832	188.79	202.082	132.822	82.6455	85.2783	84.8035	133.427	101.533	120.334	114.192	137.46	183.489	143.31	164.579	123.743	126.383	134.912	130.984	153.029	172.403	173.039	14.0041
RXN0-5055: (expasy) Acetyl-CoA carboxytransferase [2,1,3,15]	130.146	67.7451	57.015	48.3605	133.464	169.132	239.922	243.983	125.689	98.8639	128.742	139.9	135.221	101.806	87.3846	134.633	121.482	118.724	134.189	130.569	78.4616	94.132	103.03	90.4925
NAD-SYNTH-GLN-RXN: (expasy) NAD(+) synthase (glutamine-hydrolyzing) [6,3,5,1]	130.018	21.6539	21.1456	25.5303	137.109	115.084	145.202	154.217	124.232	95.2396	114.589	131.305	131.496	109.95	91.5113	134.871	126.021	124.094	140.171	129.076	113.282	139.186	148.937	20.5421
5-NUCLEOTID-RXN: (expasy) 5'-nucleotidase [3,1,3,5]	129.916	276.566	265.688	260.197	132.156	116.662	102.1	95.4733	128.897	148.83	138.771	142.449	129.692	122.847	112.54	139.234	128.356	124.823	128.536	135.402	171.348	178.531	155.776	98.3606
AMP-DEPHOSPHORYLATION-RXN: (expasy) 5'-nucleotidase [3,1,3,5]	129.916	276.566	265.688	260.197	132.156	116.662	102.1	95.4733	128.897	148.83	138.771	142.449	129.692	122.847	112.54	139.234	128.356	124.823	128.536	135.402	171.348	178.531	155.776	98.3606
RXN-14025: (expasy) 5'-nucleotidase [3,1,3,5]	129.916	276.566	265.688	260.197	132.156	116.662	102.1	95.4733	128.897	148.83	138.771	142.449	129.692	122.847	112.54	139.234	128.356	124.823	128.536	135.402	171.348	178.531	155.776	98.3606
RXN-14026: (expasy) AMBIGUOUS [3,1,3,5; 3,1,3,91]	129.916	276.566	265.688	260.197	132.156	116.662	102.1	95.4733	128.897	148.83	138.771	142.449	129.692	122.847	112.54	139.234	128.356	124.823	128.536	135.402	171.348	178.531	155.776	98.3606
RXN-14227: (expasy) 5'-nucleotidase [3,1,3,5]	129.916	276.566	265.688	260.197	132.156	116.662	102.1	95.4733	128.897	148.83	138.771	142.449	129.692	122.847	112.54	139.234	128.356	124.823	128.536	135.402	171.348	178.531	155.776	98.3606
RXN-5841: (expasy) 5'-nucleotidase [3,1,3,5]	129.916	276.566	265.688	260.197	132.156	116.662	102.1	95.4733	128.897	148.83	138.771	142.449	129.692	122.847	112.54	139.234	128.356	124.823	128.536	135.402	171.348	178.531	155.776	98.3606
RXN-7607: (expasy) AMBIGUOUS [3,1,3,5; 3,1,3,99]	129.916	276.566	265.688	260.197	132.156	116.662	102.1	95.4733	128.897	148.83	138.771	142.449	129.692	122.847	112.54	139.234	128.356	124.823	128.536	135.402	171.348	178.531	155.776	98.3606
RXN-7609: (expasy) 5'-nucleotidase [3,1,3,5]	129.916	276.566	265.688	260.197	132.156	116.662	102.1	95.4733	128.897	148.83	138.771	142.449	129.692	122.847	112.54	139.234	128.356	124.823	128.536	135.402	171.348	178.531	155.776	98.3606
XMPXAN-RXN: (expasy) 5'-nucleotidase [3,1,3,5]	129.916	276.566	265.688	260.197	132.156	116.662	102.1	95.4733	128.897	148.83	138.771	142.449	129.692	122.847	112.54	139.234	128.356	124.823	128.536	135.402	171.348	178.531	155.776	98.3606
2,4,1,212-RXN: (expasy) Hyaluronan synthase [2,4,1,212]	129.87	41.1025	24.0768	26.891	129.728	134.293	137.303	154.337	143.377	114.493	128.447	114.727	129.529	208.372	226.626	175.54	120.715	112.866	118.403	124.261	192.662	193.997	211.944	26.543
RXN-11627: (expasy) Hyaluronan synthase [2,4,1,212]	129.87	41.1025	24.0768	26.891	129.728	134.293	137.303	154.337	143.377	114.493	128.447	114.727	129.529	208.372	226.626	175.54	120.715	112.866	118.403	124.261	192.662	193.997	211.944	26.543
H2PTEROATESYNTH-RXN: (expasy) Dihydropteroate synthase [2,5,1,15]	127.814	117.402	96.2668	95.8088	138.917	154.164	125.546	111.698	128.265	174.482	165.368	160.343	131.637	244.526	212.41	161.187	132.283	119.467	106.982	134.291	213.688	198.056	178.406	18.8339
AIRS-RXN: (expasy) Phosphoribosylformylglycinamidine cyclo-ligase [6,3,3,1]	127.792	116.809	120.319	118.372	136.188	117.096	153.578	155.456	122.552	88.0211	118.665	139.233	130.223	91.6369	89.8332	128.505	131.905	130.218	146.12	127.901	101.163	126.08	135.233	93.0194
CYTIDEAM-RXN: (expasy) Cytidine deaminase [3,5,4,5]	127.644	101.531	123.978	113.82	142.031	149.671	142.135	117.391	134.25	157.175	132.563	153.918	134.178	102.141	104.672	167.353	125.868	110.552	99.076	140.236	142.42	155.831	114.015	49.9376
CYTIDEAM2-RXN: (expasy) Cytidine deaminase [3,5,4,5]	127.644	101.531	123.978	113.82	142.031	149.671	142.135	117.391	134.25	157.175	132.563	153.918	134.178	102.141	104.672	167.353	125.868	110.552	99.076	140.236	142.42	155.831	114.015	49.9376
METHGLYSYN-RXN: (expasy) Methylglyoxal synthase [4,2,3,3]	127.628	76.1977	82.9681	88.5323	114.642	104.559	112.857	120.586	116.536	71.8512	73.3295	78.8429	122.681	60.1353	62.379	78.3763	110.94	102.571	111.828	114.714	40.6859	37.6743	53.5194	32.4887
DIAMINOPIMDECARB-RXN: (expasy) Diaminopimelate decarboxylase [4,1,1,20]	127.258	158.08	159.126	160.684	132.898	158.711	166.531	165.925	128.706	137.93	166.164	169.752	129.277	104.943	113.52	120.713	136.161	124.759	120.432	133.46	145.948	140.636	143.981	100.892
ATPPHOSPHORIBOSYLTRANS-RXN: (expasy) ATP phosphoribosyltransferase [2,4,2,17]	127.062	61.3914	70.2268	70.5701	128.674	126.607	149.245	155.362	123.273	109.382	127.966	138.31	127.411	88.2214	93.691	111.372	125.241	120.894	120.203	129.792	97.2841	99.2768	103.352	39.773
H2NEOPTERINALDOL-RXN: (expasy) Dihydroneopterin aldolase [4,1,2,25]	126.766	34.005	25.0264	30.6645	129.916	144.304	120.383	109.293	134.565	190.412	174.743	159.73	131.141	127.157	135.156	156.045	122.693	105.155	92.9973	127.93	218.936	189.21	163.613	82.8823
RXN-10857: (expasy) Dihydroneopterin aldolase [4,1,2,25]	126.766	34.005	25.0264	30.6645	129.916	144.304	120.383	109.293	134.565	190.412	174.743	159.73	131.141	127.157	135.156	156.045	122.693	105.155	92.9973	127.93	218.936	189.21	163.613	82.8823
2,5,1,19-RXN: (expasy) 3-phosphoshikimate 1-carboxyvinyltransferase [2,5,1,19]	126.691	88.422	95.7716	96.4451	133.523	128.812	161.98	159.053	123.947	91.2915	109.731	125.474	130.66	85.1105	77.1369	115.621	134.086	134.476	154.702	129.788	89.1679	108.626	120.82	40.8592
ASPARTATE--TRNA-LIGASE-RXN: (expasy) Aspartate--tRNA ligase [6,1,1,12]	126.522	79.0529	94.1384	82.9313	137.255	176.856	215.144	205.456	124.341	110.681	140.457	131.635	129.559	78.861	76.345	103.272	127.704	126.841	123.375	136.164	92.7738	84.5538	98.8386	24.0143
GALPMUT-RXN: (expasy) UDP-galactopyranose mutase [5,4,99,9]	126.114	17.3281	8.08952	11.2263	126.741	113.708	106.723	92.8027	130.547	104.604	115.385	112.001	132.755	158.155	157.802	109.407	108.231	92.1382	80.4819	131.118	133.294	138.474	135.591	27.9293
6,1,1,23-RXN: (expasy) Aspartate--tRNA(Asn) ligase [6,1,1,23]	125.641	20.617	10.6817	12.2498	129.597	111.845	140.85	148.033	125.614	83.8053	112.01	123.461	128.315	91.3111	96.4961	112.527	115.754	108.666	124.095	127.618	92.7182	109.97	119.125	37.249
RXN490-3616: (metacyc) Aspartate--tRNA ligase [6,1,1,23]	125.641	20.617	10.6817	12.2498	129.597	111.845	140.85	148.033	125.614	83.8053	112.01	123.461	128.315	91.3111	96.4961	112.527	115.754	108.666	124.095	127.618	92.7182	109.97	119.125	37.249
3,1,11,2-RXN: (expasy) Exodeoxyribonuclease III [3,1,11,2]	123.882	123.522	166.138	183.04	123.728	147.519	117.337	103.489	125.038	133.75	137.013	111.671	128.596	162.17	152.105	141.283	115.337	107.306	93.2681	134.108	165.375	153.399	157.618	72.0665
GLYCEROL-KIN-RXN: (expasy) Glycerol kinase [2,7,1,30]	123.765	146.776	116.16	104.829	129.671	82.6604	84.3206	83.4615	113.137	80.7202	78.1872	81.2113	124.274	113.34	95.9002	138.44	120.427	121.255	141.465	120.055	101.164	114.972	122.013	70.3265
RXN-1961: (expasy) tRNA(Ile)-lysidine synthetase [6,3,4,19]	123.42	101.831	97.726	86.8277	122.222	102.951	127.397	127.471	113.292	79.3095	86.1512	88.4899	118.059	82.9806	75.1746	109.617	123.498	121.184	131.772	118.374	79.6895	92.2846	107.468	39.3994
ARABISOM-RXN: (expasy) L-arabinose isomerase [5,3,1,4]	123.257	106.06	94.3039	87.1753	132.202	145.966	136.467	123.417	121.646	109.647	138.727	150.28	125.554	86.4099	100.891	110.685	117.227	108.442	86.3187	134.576	135.085	124.156	133.386	27.7914
PYRROLINECARBREDUCT-RXN: (expasy) Pyrroline-5-carboxylate reductase [1,5,1,2]	121.446	127.164	129.888	128.957	124.975	104.43	133.848	138.593	114.691	85.4547	107.094	121.519	125.887	99.0928	82.3492	119.098	116.551	117.666	124.784	120.584	107.995	120.773	131.776	59.5454
RXN66-546: (expasy) Pyrroline-5-carboxylate reductase [1,5,1,2]	121.446	127.164	129.888	128.957	124.975	104.43	133.848	138.593	114.691	85.4547	107.094	121.519	125.887	99.0928	82.3492	119.098	116.551	117.666	124.784	120.584	107.995	120.773	131.776	59.5454
MALONYL-COA-ACP-TRANSACYL-RXN: (expasy) [Acyl-carrier-protein] S-malonyltransferase [2,3,1,39]	120.676	116.181	152.54	140.604	128.74	113.534	151.655	152.518	117.382	81.289	99.0679	99.412	121.909	78.9248	67.8361	109.114	118.178	114.311	129.201	121.196	70.3134	87.1051	100.317	22.4514
RXN-20481: (expasy) [Acyl-carrier-protein] S-malonyltransferase [2,3,1,39]	120.676	116.181	152.54	140.604	128.74	113.534	151.655	152.518	117.382	81.289	99.0679	99.412	121.909	78.9248	67.8361	109.114	118.178	114.311	129.201	121.196	70.3134	87.1051	100.317	22.4514
RXN-20482: (expasy) [Acyl-carrier-protein] S-malonyltransferase [2,3,1,39]	120.676	116.181	152.54	140.604	128.74	113.534	151.655	152.518	117.382	81.289	99.0679	99.412	121.909	78.9248	67.8361	109.114	118.178	114.311	129.201	121.196	70.3134	87.1051	100.317	22.4514
RXN-20490: (expasy) [Acyl-carrier-protein] S-malonyltransferase [2,3,1,39]	120.676	116.181	152.54	140.604	128.74	113.534	151.655	152.518	117.382	81.289	99.0679	99.412	121.909	78.9248	67.8361	109.114	118.178	114.311	129.201	121.196	70.3134	87.1051	100.317	22.4514
RXN-20498: (expasy) [Acyl-carrier-protein] S-malonyltransferase [2,3,1,39]	120.676	116.181	152.54	140.604	128.74	113.534	151.655	152.518	117.382	81.289	99.0679	99.412	121.909	78.9248	67.8361	109.114	118.178	114.311	129.201	121.196	70.3134	87.1051	100.317	22.4514
METHENYLTHFCYCLOHYDRO-RXN: (expasy) Methenyltetrahydrofolate cyclohydrolase [3,5,4,9]	120.522	90.3307	98.9637	94.3215	136.049	116.48	152.01	156.432	119.695	101.84	118.343	134.566	132.406	101.088	83.6534	122.238	129.169	124.519	137.813	129.847	109.664	117.992	122.684	59.5156
PRTRANS-RXN: (expasy) Anthranilate phosphoribosyltransferase [2,4,2,18]	119.915	38.3784	43.0204	44.4359	127.146	159.559	186.717	177.474	122.117	102.413	131.803	154.839	123.556	82.4524	88.4389	97.4595	113.14	105.501	100.381	130.145	103.382	97.4458	103.334	49.9289
ASPDECARBOX-RXN: (expasy) Aspartate 1-decarboxylase [4,1,1,11]	119.567	41.9612	26.8044	31.0922	122.069	123.632	113.527	102.943	123.838	107.304	110.442	104.418	110.425	103.141	109.481	107.19	113.927	102.36	92.5987	127.174	114.339	92.4869	91.7164	38.121
3-DEHYDROQUINATE-SYNTHASE-RXN: (expasy) 3-dehydroquinate synthase [4,2,3,4]	119.059	176.056	143.158	141.156	125.224	124.167	174.075	173.599	116.891	101.01	133.747	165.733	121.155	92.8841	75.2437	108.411	127.672	129.108	141.374	118.163	95.8795	108.17	114.806	77.0017
MALIC-NADP-RXN: (expasy) Malate dehydrogenase (oxaloacetate-decarboxylating) (NADP(+)) [1,1,1,40]	118.845	65.7967	67.0892	61.735	123.342	148.829	124.488	110.173	119.892	130.222	126.381	106.059	123.554	98.5786	109.495	107.628	107.616	96.1373	72.0435	126.556	133.327	111.301	109.763	80.5525
ASNSYNB-RXN: (expasy) Asparagine synthase (glutamine-hydrolyzing) [6,3,5,4]	118.687	126.313	125.354	119.957	123.46	148.903	137.53	129.994	118.808	134.062	136.665	123.107	117.916	130.246	127.412	144.197	108.246	97.679	82.1283	123.961	165.019	165.241	154.368	25.2796
NICOTINATEPRIBOSYLTRANS-RXN: (expasy) Nicotinate phosphoribosyltransferase [6,3,4,21]	118.098	72.1384	79.4543	80.1231	118.044	116.176	148.266	149.315	112.344	88.8171	120.567	122.626	119.496	100.469	77.2208	115.87	111.338	112.37	123.085	118.897	101.501	107.823	115.393	48.9575
3,4,21,88-RXN: (expasy) Repressor LexA [3,4,21,88]	117.423	100.7	79.5307	75.4254	121.93	165.532	242.474	256.342	130.496	89.9612	141.905	142.698	121.579	103.86	114.265	111.97	109.727	118.537	121.006	121.786	84.4473	101.466	108.323	67.5438
5-DEHYDRO-2-DEOXYGLUCONOKINASE-RXN: (expasy) 5-dehydro-2-deoxygluconokinase [2,7,1,92]	117.274	57.1695	43.727	42.3483	131.675	139.121	126.203	113.352	119.644	117.788	135.728	154.614	128.26	117.759	113.212	126.384	110.095	103.417	87.7586	121.984	121.883	128.134	116.955	29.1457
DIOHBUTANONEPSYN-RXN: (expasy) 3,4-dihydroxy-2-butanone-4-phosphate synthase [4,1,99,12]	117.251	73.2813	61.3991	53.6634	121.793	100.331	86.9465	77.9458	112.059	92.7368	84.1159	77.8071	117.839	71.0703	72.8053	90.4789	122.507	110.185	112.441	121.002	75.0148	82.5317	84.8176	69.4413
N-ACETYLTRANSFER-RXN: (expasy) Amino-acid N-acetyltransferase [2,3,1,1]	117.164	145.694	143.929	135.067	124.204	116.789	149.393	153.889	111.106	80.4497	107.428	117.547	121.405	85.5762	76.2954	108.965	108.922	110.674	124.59	118.276	79.9287	93.2731	106.184	109.604
RXN0-6948: (expasy) Amino-acid N-acetyltransferase [2,3,1,1]	117.164	145.694	143.929	135.067	124.204	116.789	149.393	153.889	111.106	80.4497	107.428	117.547	121.405	85.5762	76.2954	108.965	108.922	110.674	124.59	118.276	79.9287	93.2731	106.184	109.604
ACYLPHOSPHATASE-RXN: (expasy) Acylphosphatase [3,6,1,7]	116.743	88.5905	100.447	97.1972	110.743	73.994	75.9153	72.242	108.073	78.7559	77.1567	67.277	107.987	154.903	128.679	135.082	99.2599	92.802	109.431	106.898	114.471	137.607	141.873	45.5231
L-LACTATE-DEHYDROGENASE-RXN: (expasy) L-lactate dehydrogenase [1,1,1,27]	116.177	19.3646	12.8829	13.2328	119.39	115.619	154.074	158.381	118.826	83.8706	110.405	119.534	119.836	113.825	109.303	121.295	101.159	94.8904	102.106	115.31	109.677	127.984	130.749	2.69964
RXN-7572: (expasy) L-lactate dehydrogenase [1,1,1,27]	116.177	19.3646	12.8829	13.2328	119.39	115.619	154.074	158.381	118.826	83.8706	110.405	119.534	119.836	113.825	109.303	121.295	101.159	94.8904	102.106	115.31	109.677	127.984	130.749	2.69964
3-CH3-2-OXOBUTANOATE-OH-CH3-XFER-RXN: (expasy) 3-methyl-2-oxobutanoate hydroxymethyltransferase [2,1,2,11]	115.865	146.041	126.499	113.212	116.24	130.296	120.054	107.741	106.995	124.338	120.759	122.924	109.972	90.4631	84.5007	111.001	118.317	105.554	94.1169	123.72	116.195	109.064	100.378	53.5459
RXN-15635: (expasy) 3-methyl-2-oxobutanoate hydroxymethyltransferase [2,1,2,11]	115.865	146.041	126.499	113.212	116.24	130.296	120.054	107.741	106.995	124.338	120.759	122.924	109.972	90.4631	84.5007	111.001	118.317	105.554	94.1169	123.72	116.195	109.064	100.378	53.5459
RIBULPEPIM-RXN: (expasy) L-ribulose-5-phosphate 4-epimerase [5,1,3,4]	115.583	351.579	319.708	278.418	114.632	122.625	123.629	113.845	108.524	105.221	121.738	121.926	112.165	91.8719	98.1435	84.2995	109.695	105.328	87.4234	123.372	109.709	107.772	104.964	28.4865
SHIKIMATE-5-DEHYDROGENASE-RXN: (expasy) Shikimate dehydrogenase [1,1,1,25]	115.509	96.0057	74.1266	76.6696	116.109	112.954	140.573	147.005	124.089	65.5058	87.8705	77.7539	118.723	86.8379	97.173	90.8431	113.994	113.419	120.738	112.905	59.0023	50.1039	75.1395	72.5994
GLUTAMATE-N-ACETYLTRANSFERASE-RXN: (expasy) Glutamate N-acetyltransferase [2,3,1,35]	115.481	19.8059	12.6388	13.0453	122.346	115.496	148.01	151.765	108.502	80.3804	107.494	116.657	119.783	84.7284	74.9215	106.672	101.446	101.805	112.436	116.816	80.6081	92.0956	105.001	42.1148
GART-RXN: (expasy) Phosphoribosylglycinamide formyltransferase 1 [2,1,2,2]	114.833	79.2721	82.1006	74.6665	114.988	102.716	127.784	132.445	112.559	74.0403	86.7203	89.1099	122.536	90.567	90.776	115.041	116.544	110.102	131.697	117.596	92.4405	109.363	123.034	24.3678
RXN0-5063: (expasy) tRNA-2-methylthio-N(6)-dimethylallyladenosine synthase [2,8,4,3]	114.655	35.0059	32.5341	37.7497	113.019	104.25	135.907	148.99	111.017	75.2861	98.7843	116.731	113.88	69.2381	69.6092	96.4743	119.639	123.438	134.387	109.467	70.2166	86.6679	103.853	43.1535
PYRIMSYN3-RXN: (expasy) Phosphooxymethylpyrimidine kinase [2,7,4,7]	114.48	66.6538	73.8581	66.7386	113.284	127.989	122.118	108.792	113.818	112.187	119.211	102.973	109.961	88.6411	91.7666	83.2956	97.0556	87.4457	60.1427	119.008	114.766	93.953	93.4811	17.4112
PHOSPHASERDECARB-RXN: (expasy) Phosphatidylserine decarboxylase [4,1,1,65]	114.163	100.61	89.2316	82.4675	118.723	147.682	118.914	96.7659	106.052	163.301	133.614	144.24	107.181	107.058	101.377	139.98	105.384	97.6509	74.2564	121.913	165.946	178.39	123.118	75.9325
3,2,1,37-RXN: (expasy) Xylan 1,4-beta-xylosidase [3,2,1,37]	113.941	17.9628	15.377	27.9078	106.998	65.2566	78.795	74.7868	113.16	40.7304	77.2795	121.43	111.442	38.9494	37.5272	37.6825	85.388	73.3444	75.2087	110.962	53.2055	65.2779	71.2379	3.60816
OHMETPYRKIN-RXN: (expasy) Hydroxymethylpyrimidine kinase [2,7,1,49]	113.898	66.5691	74.2957	68.6627	118.455	128.573	120.954	108.313	114.512	131.104	138.865	119.273	115.801	130.68	134.743	129.399	101.704	99.2125	75.8491	123.186	165.114	151.096	152.419	11.7332
GTP-CYCLOHYDRO-II-RXN: (expasy) GTP cyclohydrolase II [3,5,4,25]	110.754	62.6751	80.5214	79.6201	116.877	97.0099	84.8602	75.8369	107.114	87.9145	81.0703	75.1661	113.179	72.0767	73.1165	89.8827	114.142	100.48	103.146	116.958	70.6592	76.8994	76.953	47.9294
MANNONDEHYDRAT-RXN: (expasy) Mannonate dehydratase [4,2,1,8]	110.166	111.539	111.979	99.0705	114.83	137.601	113.891	98.8702	106.816	116.171	124.186	106.563	111.94	81.0877	82.561	106.087	107.922	96.3875	75.3704	116.74	133.38	116.904	116.049	15.4097
RXN-14014: (expasy) 4-hydroxy-tetrahydrodipicolinate reductase [1,17,1,8]	110.026	108.423	96.939	92.8828	113.994	101.985	132.303	133.325	116.543	76.2863	104.689	115.225	111.132	94.4934	73.4923	106.612	113.04	110.534	122.995	113.507	89.9509	99.4686	115.316	49.2605
RXN0-2161: (expasy) Serine--tRNA ligase [6,1,1,11]	109.945	67.771	74.5096	74.6707	113.898	84.7605	80.8827	77.4446	110.53	88.868	92.0709	108.037	112.755	100.71	85.0368	106.191	109.86	108.392	119.427	113.568	96.8923	125.866	126.565	52.3415
SERINE--TRNA-LIGASE-RXN: (expasy) Serine--tRNA ligase [6,1,1,11]	109.945	67.771	74.5096	74.6707	113.898	84.7605	80.8827	77.4446	110.53	88.868	92.0709	108.037	112.755	100.71	85.0368	106.191	109.86	108.392	119.427	113.568	96.8923	125.866	126.565	52.3415
METHYLENETHFDEHYDROG-NADP-RXN: (expasy) Methylenetetrahydrofolate dehydrogenase (NADP(+)) [1,5,1,5]	109.707	88.6752	95.6588	90.2999	123.395	110.953	147.184	152.107	109.441	85.4133	104.91	123.761	120.905	65.8047	60.7976	91.007	119.787	112.782	124.88	117.558	72.6718	79.6645	83.9149	51.6023
RXN-15878: (expasy) (E)-4-hydroxy-3-methylbut-2-enyl-diphosphate synthase (flavodoxin) [1,17,7,3]	109.687	39.4573	39.2451	41.3434	114.473	96.9528	123.113	125.61	110.031	71.653	95.0139	112.922	113.696	67.1336	58.0962	94.4269	109.941	111.52	126.383	113.994	79.4845	97.8561	110.942	37.6863
GALACTURIDYLYLTRANS-RXN: (expasy) UDP-glucose--hexose-1-phosphate uridylyltransferase [2,7,7,12]	109.466	96.549	100.403	85.9164	107.955	79.64	101.27	113.615	107.272	60.0791	76.1085	61.0899	107.336	76.6287	82.8769	85.5886	93.4855	93.9966	97.442	101.089	56.5139	51.7249	62.8765	23.37
GALACTUROISOM-RXN: (expasy) Glucuronate isomerase [5,3,1,12]	109.233	158.497	148.972	126.765	117.975	132.285	115.343	102.057	103.923	117.238	123.044	126.035	112.328	125.779	121.126	154.212	107.531	97.5037	82.5371	119.527	164.793	178.899	177.873	14.7984
GLUCUROISOM-RXN: (expasy) Glucuronate isomerase [5,3,1,12]	109.233	158.497	148.972	126.765	117.975	132.285	115.343	102.057	103.923	117.238	123.044	126.035	112.328	125.779	121.126	154.212	107.531	97.5037	82.5371	119.527	164.793	178.899	177.873	14.7984
P-PANTOCYSLIG-RXN: (expasy) Phosphopantothenate--cysteine ligase (CTP) [6,3,2,5]	106.872	151.085	104.05	108.086	105.893	73.7115	79.9388	76.9621	99.0664	71.2706	91.8147	99.9415	104.095	75.4222	74.2129	91.2161	104.653	104.46	114.121	104.933	68.6339	82.4403	97.5721	62.1926
RXN-12977: (expasy) 4-O-beta-D-mannosyl-D-glucose phosphorylase [2,4,1,281]	106.525	13.553	7.71349	7.9742	116.464	124.64	112.681	91.409	108.067	103.853	106.72	87.9888	108.111	76.9219	85.6412	83.1715	95.6955	87.4865	57.0151	117.449	117.935	101.603	99.6755	10.2818
RXN0-4022: (expasy) PreQ(1) synthase [1,7,1,13]	106.46	87.5683	83.4512	88.5764	104.83	111.207	93.8083	81.4352	117.566	133.007	124.229	105.462	106.286	90.2862	111.759	113.184	104.854	101.781	93.6001	112.911	136.136	112.839	104.894	58.9298
DURIDKI-RXN: (expasy) AMBIGUOUS [2,7,1,145; 2,7,1,21]	106.26	47.2518	53.4373	58.9182	116.888	125.004	102.908	87.6774	100.174	113.028	100.935	103.971	103.476	82.4881	89.6185	113.719	104.542	102.503	90.0724	113.045	112.983	106.615	108.079	35.9904
THYKI-RXN: (expasy) AMBIGUOUS [2,7,1,145; 2,7,1,21]	106.26	47.2518	53.4373	58.9182	116.888	125.004	102.908	87.6774	100.174	113.028	100.935	103.971	103.476	82.4881	89.6185	113.719	104.542	102.503	90.0724	113.045	112.983	106.615	108.079	35.9904
RNA-DIRECTED-DNA-POLYMERASE-RXN: (expasy) RNA-directed DNA polymerase [2,7,7,49]	105.714	19.2016	12.7414	16.0794	94.5927	78.6936	89.4246	91.311	105.249	66.8107	81.9309	73.5684	99.6644	62.6222	65.1724	58.9745	103.42	89.2929	96.708	103.858	63.8426	66.359	85.2994	27.8996
2,4,1,129-RXN: (expasy) Peptidoglycan glycosyltransferase [2,4,1,129]	105.655	410.31	397.897	378.754	104.861	131.777	118	110.655	103.681	146.954	158.89	159.784	106.643	87.9751	94.2078	136.966	116.859	121.134	108.166	110.423	183.34	191.881	172.618	160.552
RXN-11291: (expasy) Peptidoglycan glycosyltransferase [2,4,1,129]	105.655	410.31	397.897	378.754	104.861	131.777	118	110.655	103.681	146.954	158.89	159.784	106.643	87.9751	94.2078	136.966	116.859	121.134	108.166	110.423	183.34	191.881	172.618	160.552
RXN-11348: (expasy) Peptidoglycan glycosyltransferase [2,4,1,129]	105.655	410.31	397.897	378.754	104.861	131.777	118	110.655	103.681	146.954	158.89	159.784	106.643	87.9751	94.2078	136.966	116.859	121.134	108.166	110.423	183.34	191.881	172.618	160.552
RXN-11350: (expasy) Peptidoglycan glycosyltransferase [2,4,1,129]	105.655	410.31	397.897	378.754	104.861	131.777	118	110.655	103.681	146.954	158.89	159.784	106.643	87.9751	94.2078	136.966	116.859	121.134	108.166	110.423	183.34	191.881	172.618	160.552
RXN-14712: (expasy) Peptidoglycan glycosyltransferase [2,4,1,129]	105.655	410.31	397.897	378.754	104.861	131.777	118	110.655	103.681	146.954	158.89	159.784	106.643	87.9751	94.2078	136.966	116.859	121.134	108.166	110.423	183.34	191.881	172.618	160.552
RXN-15521: (expasy) Peptidoglycan glycosyltransferase [2,4,1,129]	105.655	410.31	397.897	378.754	104.861	131.777	118	110.655	103.681	146.954	158.89	159.784	106.643	87.9751	94.2078	136.966	116.859	121.134	108.166	110.423	183.34	191.881	172.618	160.552
RXN-16650: (expasy) Peptidoglycan glycosyltransferase [2,4,1,129]	105.655	410.31	397.897	378.754	104.861	131.777	118	110.655	103.681	146.954	158.89	159.784	106.643	87.9751	94.2078	136.966	116.859	121.134	108.166	110.423	183.34	191.881	172.618	160.552
ADOMET-DMK-METHYLTRANSFER-RXN: (expasy) Demethylmenaquinone methyltransferase [2,1,1,163]	105.471	144.687	111.009	104.077	110.4	144.05	124.201	114.055	103.978	117.512	118.351	128.841	106.981	84.1667	85.0399	112.043	113.38	110.63	94.1467	116.561	125.428	131.674	108.848	97.3984
RXN-11046: (expasy) Demethylmenaquinone methyltransferase [2,1,1,163]	105.471	144.687	111.009	104.077	110.4	144.05	124.201	114.055	103.978	117.512	118.351	128.841	106.981	84.1667	85.0399	112.043	113.38	110.63	94.1467	116.561	125.428	131.674	108.848	97.3984
RXN-14177: (expasy) Demethylmenaquinone methyltransferase [2,1,1,163]	105.471	144.687	111.009	104.077	110.4	144.05	124.201	114.055	103.978	117.512	118.351	128.841	106.981	84.1667	85.0399	112.043	113.38	110.63	94.1467	116.561	125.428	131.674	108.848	97.3984
RXN-19667: (expasy) Demethylmenaquinone methyltransferase [2,1,1,163]	105.471	144.687	111.009	104.077	110.4	144.05	124.201	114.055	103.978	117.512	118.351	128.841	106.981	84.1667	85.0399	112.043	113.38	110.63	94.1467	116.561	125.428	131.674	108.848	97.3984
RXN-9191: (expasy) Demethylmenaquinone methyltransferase [2,1,1,163]	105.471	144.687	111.009	104.077	110.4	144.05	124.201	114.055	103.978	117.512	118.351	128.841	106.981	84.1667	85.0399	112.043	113.38	110.63	94.1467	116.561	125.428	131.674	108.848	97.3984
RXN-9205: (expasy) Demethylmenaquinone methyltransferase [2,1,1,163]	105.471	144.687	111.009	104.077	110.4	144.05	124.201	114.055	103.978	117.512	118.351	128.841	106.981	84.1667	85.0399	112.043	113.38	110.63	94.1467	116.561	125.428	131.674	108.848	97.3984
RXN-9220: (expasy) Demethylmenaquinone methyltransferase [2,1,1,163]	105.471	144.687	111.009	104.077	110.4	144.05	124.201	114.055	103.978	117.512	118.351	128.841	106.981	84.1667	85.0399	112.043	113.38	110.63	94.1467	116.561	125.428	131.674	108.848	97.3984
RXN-9361: (expasy) Demethylmenaquinone methyltransferase [2,1,1,163]	105.471	144.687	111.009	104.077	110.4	144.05	124.201	114.055	103.978	117.512	118.351	128.841	106.981	84.1667	85.0399	112.043	113.38	110.63	94.1467	116.561	125.428	131.674	108.848	97.3984
RXN-9362: (expasy) Demethylmenaquinone methyltransferase [2,1,1,163]	105.471	144.687	111.009	104.077	110.4	144.05	124.201	114.055	103.978	117.512	118.351	128.841	106.981	84.1667	85.0399	112.043	113.38	110.63	94.1467	116.561	125.428	131.674	108.848	97.3984
RXN-9363: (expasy) Demethylmenaquinone methyltransferase [2,1,1,163]	105.471	144.687	111.009	104.077	110.4	144.05	124.201	114.055	103.978	117.512	118.351	128.841	106.981	84.1667	85.0399	112.043	113.38	110.63	94.1467	116.561	125.428	131.674	108.848	97.3984
RXN-9366: (expasy) Demethylmenaquinone methyltransferase [2,1,1,163]	105.471	144.687	111.009	104.077	110.4	144.05	124.201	114.055	103.978	117.512	118.351	128.841	106.981	84.1667	85.0399	112.043	113.38	110.63	94.1467	116.561	125.428	131.674	108.848	97.3984
CELLOBIOSE-EPIMERASE-RXN: (expasy) Cellobiose epimerase [5,1,3,11]	104.874	12.4874	7.77058	8.49197	105.653	119.035	103.338	88.1647	107.065	98.7339	103.68	87.2437	104.69	82.1607	84.9258	77.877	89.0441	81.1	51.7965	111.424	115.785	93.9086	90.2775	14.5653
RXN-15344: (expasy) Cellobiose epimerase [5,1,3,11]	104.874	12.4874	7.77058	8.49197	105.653	119.035	103.338	88.1647	107.065	98.7339	103.68	87.2437	104.69	82.1607	84.9258	77.877	89.0441	81.1	51.7965	111.424	115.785	93.9086	90.2775	14.5653
RXN-15709: (expasy) Cellobiose epimerase [5,1,3,11]	104.874	12.4874	7.77058	8.49197	105.653	119.035	103.338	88.1647	107.065	98.7339	103.68	87.2437	104.69	82.1607	84.9258	77.877	89.0441	81.1	51.7965	111.424	115.785	93.9086	90.2775	14.5653
GDPMANDEHYDRA-RXN: (expasy) GDP-mannose 4,6-dehydratase [4,2,1,47]	104.747	62.3855	71.3558	68.2492	109.978	149.996	135.103	109.389	103.848	123.57	116.606	120.011	101.77	80.7908	93.6171	97.9972	102.983	92.6279	69.3258	113.001	131.916	126.552	120.924	30.89
PHOSPHAGLYPSYN-RXN: (expasy) CDP-diacylglycerol--glycerol-3-phosphate 1-phosphatidyltransferase [2,7,8,5]	104.597	66.4756	80.562	76.3398	100.185	61.3171	59.2864	62.2265	109.385	70.1325	68.445	51.9898	103.238	98.5528	96.3932	104.875	92.2456	83.9697	88.9852	97.1913	84.3459	88.2849	96.759	35.2885
3-HYDROXYDECANOYL-ACP-DEHYDR-RXN: (expasy) 3-hydroxyacyl-[acyl-carrier-protein] dehydratase [4,2,1,59]	104.226	147.472	169.793	175.608	97.1847	65.0669	65.4613	67.2884	100.715	61.0575	57.3887	62.5233	103.044	61.9656	61.1391	94.3686	102.069	105.696	114.849	100.51	43.4575	58.3033	70.1409	112
4,2,1,58-RXN: (metacyc) (3R)-3-hydroxybutanoyl-[acyl-carrier-protein] hydratase [4,2,1,59]	104.226	147.472	169.793	175.608	97.1847	65.0669	65.4613	67.2884	100.715	61.0575	57.3887	62.5233	103.044	61.9656	61.1391	94.3686	102.069	105.696	114.849	100.51	43.4575	58.3033	70.1409	112
4,2,1,59-RXN: (expasy) 3-hydroxyacyl-[acyl-carrier-protein] dehydratase [4,2,1,59]	104.226	147.472	169.793	175.608	97.1847	65.0669	65.4613	67.2884	100.715	61.0575	57.3887	62.5233	103.044	61.9656	61.1391	94.3686	102.069	105.696	114.849	100.51	43.4575	58.3033	70.1409	112
4,2,1,61-RXN: (expasy) 3-hydroxyacyl-[acyl-carrier-protein] dehydratase [4,2,1,59]	104.226	147.472	169.793	175.608	97.1847	65.0669	65.4613	67.2884	100.715	61.0575	57.3887	62.5233	103.044	61.9656	61.1391	94.3686	102.069	105.696	114.849	100.51	43.4575	58.3033	70.1409	112
RXN-10656: (expasy) 3-hydroxyacyl-[acyl-carrier-protein] dehydratase [4,2,1,59]	104.226	147.472	169.793	175.608	97.1847	65.0669	65.4613	67.2884	100.715	61.0575	57.3887	62.5233	103.044	61.9656	61.1391	94.3686	102.069	105.696	114.849	100.51	43.4575	58.3033	70.1409	112
RXN-10660: (expasy) 3-hydroxyacyl-[acyl-carrier-protein] dehydratase [4,2,1,59]	104.226	147.472	169.793	175.608	97.1847	65.0669	65.4613	67.2884	100.715	61.0575	57.3887	62.5233	103.044	61.9656	61.1391	94.3686	102.069	105.696	114.849	100.51	43.4575	58.3033	70.1409	112
RXN-11477: (expasy) 3-hydroxyacyl-[acyl-carrier-protein] dehydratase [4,2,1,59]	104.226	147.472	169.793	175.608	97.1847	65.0669	65.4613	67.2884	100.715	61.0575	57.3887	62.5233	103.044	61.9656	61.1391	94.3686	102.069	105.696	114.849	100.51	43.4575	58.3033	70.1409	112
RXN-11481: (expasy) 3-hydroxyacyl-[acyl-carrier-protein] dehydratase [4,2,1,59]	104.226	147.472	169.793	175.608	97.1847	65.0669	65.4613	67.2884	100.715	61.0575	57.3887	62.5233	103.044	61.9656	61.1391	94.3686	102.069	105.696	114.849	100.51	43.4575	58.3033	70.1409	112
RXN-13009: (expasy) 3-hydroxyacyl-[acyl-carrier-protein] dehydratase [4,2,1,59]	104.226	147.472	169.793	175.608	97.1847	65.0669	65.4613	67.2884	100.715	61.0575	57.3887	62.5233	103.044	61.9656	61.1391	94.3686	102.069	105.696	114.849	100.51	43.4575	58.3033	70.1409	112
RXN-16619: (expasy) 3-hydroxyacyl-[acyl-carrier-protein] dehydratase [4,2,1,59]	104.226	147.472	169.793	175.608	97.1847	65.0669	65.4613	67.2884	100.715	61.0575	57.3887	62.5233	103.044	61.9656	61.1391	94.3686	102.069	105.696	114.849	100.51	43.4575	58.3033	70.1409	112
RXN-16623: (expasy) 3-hydroxyacyl-[acyl-carrier-protein] dehydratase [4,2,1,59]	104.226	147.472	169.793	175.608	97.1847	65.0669	65.4613	67.2884	100.715	61.0575	57.3887	62.5233	103.044	61.9656	61.1391	94.3686	102.069	105.696	114.849	100.51	43.4575	58.3033	70.1409	112
RXN-16627: (expasy) 3-hydroxyacyl-[acyl-carrier-protein] dehydratase [4,2,1,59]	104.226	147.472	169.793	175.608	97.1847	65.0669	65.4613	67.2884	100.715	61.0575	57.3887	62.5233	103.044	61.9656	61.1391	94.3686	102.069	105.696	114.849	100.51	43.4575	58.3033	70.1409	112
RXN-16631: (expasy) 3-hydroxyacyl-[acyl-carrier-protein] dehydratase [4,2,1,59]	104.226	147.472	169.793	175.608	97.1847	65.0669	65.4613	67.2884	100.715	61.0575	57.3887	62.5233	103.044	61.9656	61.1391	94.3686	102.069	105.696	114.849	100.51	43.4575	58.3033	70.1409	112
RXN-21615: (expasy) 3-hydroxyacyl-[acyl-carrier-protein] dehydratase [4,2,1,59]	104.226	147.472	169.793	175.608	97.1847	65.0669	65.4613	67.2884	100.715	61.0575	57.3887	62.5233	103.044	61.9656	61.1391	94.3686	102.069	105.696	114.849	100.51	43.4575	58.3033	70.1409	112
RXN-21619: (expasy) 3-hydroxyacyl-[acyl-carrier-protein] dehydratase [4,2,1,59]	104.226	147.472	169.793	175.608	97.1847	65.0669	65.4613	67.2884	100.715	61.0575	57.3887	62.5233	103.044	61.9656	61.1391	94.3686	102.069	105.696	114.849	100.51	43.4575	58.3033	70.1409	112
RXN-21623: (expasy) 3-hydroxyacyl-[acyl-carrier-protein] dehydratase [4,2,1,59]	104.226	147.472	169.793	175.608	97.1847	65.0669	65.4613	67.2884	100.715	61.0575	57.3887	62.5233	103.044	61.9656	61.1391	94.3686	102.069	105.696	114.849	100.51	43.4575	58.3033	70.1409	112
RXN-21627: (expasy) 3-hydroxyacyl-[acyl-carrier-protein] dehydratase [4,2,1,59]	104.226	147.472	169.793	175.608	97.1847	65.0669	65.4613	67.2884	100.715	61.0575	57.3887	62.5233	103.044	61.9656	61.1391	94.3686	102.069	105.696	114.849	100.51	43.4575	58.3033	70.1409	112
RXN-21632: (expasy) 3-hydroxyacyl-[acyl-carrier-protein] dehydratase [4,2,1,59]	104.226	147.472	169.793	175.608	97.1847	65.0669	65.4613	67.2884	100.715	61.0575	57.3887	62.5233	103.044	61.9656	61.1391	94.3686	102.069	105.696	114.849	100.51	43.4575	58.3033	70.1409	112
RXN-21636: (expasy) 3-hydroxyacyl-[acyl-carrier-protein] dehydratase [4,2,1,59]	104.226	147.472	169.793	175.608	97.1847	65.0669	65.4613	67.2884	100.715	61.0575	57.3887	62.5233	103.044	61.9656	61.1391	94.3686	102.069	105.696	114.849	100.51	43.4575	58.3033	70.1409	112
RXN-21646: (expasy) 3-hydroxyacyl-[acyl-carrier-protein] dehydratase [4,2,1,59]	104.226	147.472	169.793	175.608	97.1847	65.0669	65.4613	67.2884	100.715	61.0575	57.3887	62.5233	103.044	61.9656	61.1391	94.3686	102.069	105.696	114.849	100.51	43.4575	58.3033	70.1409	112
RXN-21651: (expasy) 3-hydroxyacyl-[acyl-carrier-protein] dehydratase [4,2,1,59]	104.226	147.472	169.793	175.608	97.1847	65.0669	65.4613	67.2884	100.715	61.0575	57.3887	62.5233	103.044	61.9656	61.1391	94.3686	102.069	105.696	114.849	100.51	43.4575	58.3033	70.1409	112
RXN-21656: (expasy) 3-hydroxyacyl-[acyl-carrier-protein] dehydratase [4,2,1,59]	104.226	147.472	169.793	175.608	97.1847	65.0669	65.4613	67.2884	100.715	61.0575	57.3887	62.5233	103.044	61.9656	61.1391	94.3686	102.069	105.696	114.849	100.51	43.4575	58.3033	70.1409	112
RXN-21661: (expasy) 3-hydroxyacyl-[acyl-carrier-protein] dehydratase [4,2,1,59]	104.226	147.472	169.793	175.608	97.1847	65.0669	65.4613	67.2884	100.715	61.0575	57.3887	62.5233	103.044	61.9656	61.1391	94.3686	102.069	105.696	114.849	100.51	43.4575	58.3033	70.1409	112
RXN-21666: (expasy) 3-hydroxyacyl-[acyl-carrier-protein] dehydratase [4,2,1,59]	104.226	147.472	169.793	175.608	97.1847	65.0669	65.4613	67.2884	100.715	61.0575	57.3887	62.5233	103.044	61.9656	61.1391	94.3686	102.069	105.696	114.849	100.51	43.4575	58.3033	70.1409	112
RXN-21671: (expasy) 3-hydroxyacyl-[acyl-carrier-protein] dehydratase [4,2,1,59]	104.226	147.472	169.793	175.608	97.1847	65.0669	65.4613	67.2884	100.715	61.0575	57.3887	62.5233	103.044	61.9656	61.1391	94.3686	102.069	105.696	114.849	100.51	43.4575	58.3033	70.1409	112
RXN-21677: (expasy) 3-hydroxyacyl-[acyl-carrier-protein] dehydratase [4,2,1,59]	104.226	147.472	169.793	175.608	97.1847	65.0669	65.4613	67.2884	100.715	61.0575	57.3887	62.5233	103.044	61.9656	61.1391	94.3686	102.069	105.696	114.849	100.51	43.4575	58.3033	70.1409	112
RXN-21682: (expasy) 3-hydroxyacyl-[acyl-carrier-protein] dehydratase [4,2,1,59]	104.226	147.472	169.793	175.608	97.1847	65.0669	65.4613	67.2884	100.715	61.0575	57.3887	62.5233	103.044	61.9656	61.1391	94.3686	102.069	105.696	114.849	100.51	43.4575	58.3033	70.1409	112
RXN-21687: (expasy) 3-hydroxyacyl-[acyl-carrier-protein] dehydratase [4,2,1,59]	104.226	147.472	169.793	175.608	97.1847	65.0669	65.4613	67.2884	100.715	61.0575	57.3887	62.5233	103.044	61.9656	61.1391	94.3686	102.069	105.696	114.849	100.51	43.4575	58.3033	70.1409	112
RXN-21692: (expasy) 3-hydroxyacyl-[acyl-carrier-protein] dehydratase [4,2,1,59]	104.226	147.472	169.793	175.608	97.1847	65.0669	65.4613	67.2884	100.715	61.0575	57.3887	62.5233	103.044	61.9656	61.1391	94.3686	102.069	105.696	114.849	100.51	43.4575	58.3033	70.1409	112
RXN-21698: (expasy) 3-hydroxyacyl-[acyl-carrier-protein] dehydratase [4,2,1,59]	104.226	147.472	169.793	175.608	97.1847	65.0669	65.4613	67.2884	100.715	61.0575	57.3887	62.5233	103.044	61.9656	61.1391	94.3686	102.069	105.696	114.849	100.51	43.4575	58.3033	70.1409	112
RXN-21703: (expasy) 3-hydroxyacyl-[acyl-carrier-protein] dehydratase [4,2,1,59]	104.226	147.472	169.793	175.608	97.1847	65.0669	65.4613	67.2884	100.715	61.0575	57.3887	62.5233	103.044	61.9656	61.1391	94.3686	102.069	105.696	114.849	100.51	43.4575	58.3033	70.1409	112
RXN-9520: (expasy) 3-hydroxyacyl-[acyl-carrier-protein] dehydratase [4,2,1,59]	104.226	147.472	169.793	175.608	97.1847	65.0669	65.4613	67.2884	100.715	61.0575	57.3887	62.5233	103.044	61.9656	61.1391	94.3686	102.069	105.696	114.849	100.51	43.4575	58.3033	70.1409	112
RXN-9533: (expasy) 3-hydroxyacyl-[acyl-carrier-protein] dehydratase [4,2,1,59]	104.226	147.472	169.793	175.608	97.1847	65.0669	65.4613	67.2884	100.715	61.0575	57.3887	62.5233	103.044	61.9656	61.1391	94.3686	102.069	105.696	114.849	100.51	43.4575	58.3033	70.1409	112
RXN-9537: (expasy) 3-hydroxyacyl-[acyl-carrier-protein] dehydratase [4,2,1,59]	104.226	147.472	169.793	175.608	97.1847	65.0669	65.4613	67.2884	100.715	61.0575	57.3887	62.5233	103.044	61.9656	61.1391	94.3686	102.069	105.696	114.849	100.51	43.4575	58.3033	70.1409	112
RXN-9557: (metacyc) 3-hydroxy-cis-vaccenoyl-[acyl-carrier protein] dehydratase [4,2,1,59]	104.226	147.472	169.793	175.608	97.1847	65.0669	65.4613	67.2884	100.715	61.0575	57.3887	62.5233	103.044	61.9656	61.1391	94.3686	102.069	105.696	114.849	100.51	43.4575	58.3033	70.1409	112
RXN-9634: (expasy) 3-hydroxyacyl-[acyl-carrier-protein] dehydratase [4,2,1,59]	104.226	147.472	169.793	175.608	97.1847	65.0669	65.4613	67.2884	100.715	61.0575	57.3887	62.5233	103.044	61.9656	61.1391	94.3686	102.069	105.696	114.849	100.51	43.4575	58.3033	70.1409	112
RXN-9655: (expasy) 3-hydroxyacyl-[acyl-carrier-protein] dehydratase [4,2,1,59]	104.226	147.472	169.793	175.608	97.1847	65.0669	65.4613	67.2884	100.715	61.0575	57.3887	62.5233	103.044	61.9656	61.1391	94.3686	102.069	105.696	114.849	100.51	43.4575	58.3033	70.1409	112
RXN0-2144: (expasy) 3-hydroxyacyl-[acyl-carrier-protein] dehydratase [4,2,1,59]	104.226	147.472	169.793	175.608	97.1847	65.0669	65.4613	67.2884	100.715	61.0575	57.3887	62.5233	103.044	61.9656	61.1391	94.3686	102.069	105.696	114.849	100.51	43.4575	58.3033	70.1409	112
RXN1G-320: (expasy) 3-hydroxyacyl-[acyl-carrier-protein] dehydratase [4,2,1,59]	104.226	147.472	169.793	175.608	97.1847	65.0669	65.4613	67.2884	100.715	61.0575	57.3887	62.5233	103.044	61.9656	61.1391	94.3686	102.069	105.696	114.849	100.51	43.4575	58.3033	70.1409	112
DIAMINOPIMELATE-DEHYDROGENASE-RXN: (expasy) Diaminopimelate dehydrogenase [1,4,1,16]	104.186	12.7365	7.89785	9.80871	111.908	127.054	98.2837	84.9977	102.353	86.8336	83.1731	84.936	107.734	81.5482	91.5053	76.714	103.445	97.2863	84.4318	111.002	100.289	89.0545	118.845	10.5146
GTP-CYCLOHYDRO-I-RXN: (expasy) GTP cyclohydrolase I [3,5,4,16]	103.423	70.1022	78.7582	83.8526	114.073	89.5789	79.9085	75.5371	100.767	86.0574	102.187	110.589	113.301	94.7922	101.774	101.75	115.291	107.587	111.794	118.75	125.663	130.05	136.873	54.5457
GDPPYPHOSKIN-RXN: (expasy) GTP diphosphokinase [2,7,6,5]	103.403	103.312	97.5953	94.5308	99.6327	62.904	62.526	67.6777	109.434	57.3167	79.6162	84.8819	102.293	83.0429	87.5323	78.8401	100.067	100.579	118.459	101.361	59.7612	56.4584	80.4895	23.3478
GTPPYPHOSKIN-RXN: (expasy) GTP diphosphokinase [2,7,6,5]	103.403	103.312	97.5953	94.5308	99.6327	62.904	62.526	67.6777	109.434	57.3167	79.6162	84.8819	102.293	83.0429	87.5323	78.8401	100.067	100.579	118.459	101.361	59.7612	56.4584	80.4895	23.3478
RXN-13141: (expasy) ADP-dependent NAD(P)H-hydrate dehydratase [4,2,1,136]	103.178	41.7893	34.2635	36.8293	107.536	91.3759	120.178	125.399	99.5224	74.9536	90.7733	102.316	109.657	71.8243	73.2605	107.944	103.673	102.394	116.095	102.239	84.8267	107.9	117.196	27.3509
RXN0-6727: (expasy) ADP-dependent NAD(P)H-hydrate dehydratase [4,2,1,136]	103.178	41.7893	34.2635	36.8293	107.536	91.3759	120.178	125.399	99.5224	74.9536	90.7733	102.316	109.657	71.8243	73.2605	107.944	103.673	102.394	116.095	102.239	84.8267	107.9	117.196	27.3509
P-PANTOCYSDECARB-RXN: (expasy) Phosphopantothenoylcysteine decarboxylase [4,1,1,36]	103.123	82.5178	58.7524	66.9562	101.894	71.1697	77.6444	74.9173	95.0391	69.488	89.0591	96.0046	100.283	74.2593	72.7916	88.4345	93.7178	95.4218	104.299	100.599	66.5681	78.3614	95.5709	62.1926
RXN-12104: (expasy) Epoxyqueuosine reductase [1,17,99,6]	101.865	59.7918	57.0252	56.7012	104.037	96.5666	121.839	128.395	100.483	79.2676	79.9062	78.6132	108.059	89.2146	79.7564	105.382	103.819	105.484	117.513	98.1199	62.7816	75.0564	82.1413	81.389
SERINE-O-ACETTRAN-RXN: (expasy) Serine O-acetyltransferase [2,3,1,30]	101.838	188	149.432	136.967	109.084	100.418	130.124	128.665	103.995	71.0382	80.2321	76.2096	107.634	80.3439	64.8159	97.6431	101.896	97.4817	106.388	98.8268	77.0232	86.5382	96.4102	79.6293
1,17,4,2-RXN: (expasy) Ribonucleoside-triphosphate reductase (thioredoxin) [1,17,4,2]	101.358	136.435	112.808	102.954	101.241	51.8425	41.969	39.4109	98.8286	53.8057	55.2272	57.6865	102.54	83.0842	77.7439	97.9589	99.4276	102.208	111.072	97.6057	81.804	89.1528	102.278	47.2085
RXN-21262: (expasy) Ribonucleoside-triphosphate reductase (thioredoxin) [1,17,4,2]	101.358	136.435	112.808	102.954	101.241	51.8425	41.969	39.4109	98.8286	53.8057	55.2272	57.6865	102.54	83.0842	77.7439	97.9589	99.4276	102.208	111.072	97.6057	81.804	89.1528	102.278	47.2085
RXN-21263: (expasy) Ribonucleoside-triphosphate reductase (thioredoxin) [1,17,4,2]	101.358	136.435	112.808	102.954	101.241	51.8425	41.969	39.4109	98.8286	53.8057	55.2272	57.6865	102.54	83.0842	77.7439	97.9589	99.4276	102.208	111.072	97.6057	81.804	89.1528	102.278	47.2085
RXN-21264: (expasy) Ribonucleoside-triphosphate reductase (thioredoxin) [1,17,4,2]	101.358	136.435	112.808	102.954	101.241	51.8425	41.969	39.4109	98.8286	53.8057	55.2272	57.6865	102.54	83.0842	77.7439	97.9589	99.4276	102.208	111.072	97.6057	81.804	89.1528	102.278	47.2085
RXN-21265: (expasy) Ribonucleoside-triphosphate reductase (thioredoxin) [1,17,4,2]	101.358	136.435	112.808	102.954	101.241	51.8425	41.969	39.4109	98.8286	53.8057	55.2272	57.6865	102.54	83.0842	77.7439	97.9589	99.4276	102.208	111.072	97.6057	81.804	89.1528	102.278	47.2085
NADH-PEROXIDASE-RXN: (expasy) NADH peroxidase [1,11,1,1]	100.943	14.2593	5.8831	4.96496	101.652	58.5126	60.1176	57.2029	106.53	53.9331	54.2075	46.0033	122.161	102.204	94.7679	83.0502	90.2505	80.9809	89.854	109.113	73.219	82.6323	91.4167	14.7793
1TRANSKETO-RXN: (expasy) Transketolase [2,2,1,1]	100.552	272.425	290.231	264.439	102.998	62.0391	60.5476	64.0992	96.838	68.0332	71.2786	65.1886	104.865	100.2	89.5196	128.855	96.5077	95.9894	108.568	97.3644	113.064	142.208	131.555	73.5986
2TRANSKETO-RXN: (expasy) Transketolase [2,2,1,1]	100.552	272.425	290.231	264.439	102.998	62.0391	60.5476	64.0992	96.838	68.0332	71.2786	65.1886	104.865	100.2	89.5196	128.855	96.5077	95.9894	108.568	97.3644	113.064	142.208	131.555	73.5986
THYMIDYLATESYN-RXN: (expasy) Thymidylate synthase [2,1,1,45]	100.025	65.251	62.6117	65.4029	99.2475	71.3741	71.8866	77.2943	93.8752	72.9819	85.6654	95.8897	101.818	65.4868	77.5974	101.346	100.661	106.395	123.835	100.471	87.3331	111.265	120.873	58.612
QUINOPRIBOTRANS-RXN: (expasy) Nicotinate-nucleotide diphosphorylase (carboxylating) [2,4,2,19]	99.5621	136.111	123.619	120.523	101.02	106.193	95.5465	88.9711	98.627	112.273	118.224	93.5174	99.8413	119.373	113.397	118.47	93.2564	91.3868	80.0971	102.622	141.4	137.73	142.424	70.5761
INORGPYROPHOSPHAT-RXN: (expasy) Inorganic diphosphatase [3,6,1,1]	99.5141	82.0671	71.3765	70.5714	102.237	92.47	110.527	122.297	93.4417	80.5439	107.495	110.764	104.534	144.761	125.509	141.41	95.3284	92.6146	104.864	99.1383	132.363	166.597	153.332	112.528
RXN-8850: (expasy) Thymidylate synthase (FAD) [2,1,1,148]	99.0406	12.1113	3.9582	2.50145	103.139	143.472	156.002	152.66	98.9581	112.478	122.842	104.953	102.252	85.0715	98.388	97.4945	90.7482	87.4864	68.4169	106.735	104.475	86.6128	89.3223	18.1028
RXN-12752: (expasy) NAD(P)H-hydrate epimerase [5,1,99,6]	98.1276	75.8998	65.4781	63.3277	97.2801	94.9501	123.992	130.208	94.7719	69.251	92.3631	102.704	101.363	68.4178	73.1735	104.264	97.2433	95.9331	106.207	93.6511	84.9114	105.392	113.572	20.7352
RXN-13142: (expasy) NAD(P)H-hydrate epimerase [5,1,99,6]	98.1276	75.8998	65.4781	63.3277	97.2801	94.9501	123.992	130.208	94.7719	69.251	92.3631	102.704	101.363	68.4178	73.1735	104.264	97.2433	95.9331	106.207	93.6511	84.9114	105.392	113.572	20.7352
6,3,5,7-RXN: (expasy) Glutaminyl-tRNA synthase (glutamine-hydrolyzing) [6,3,5,7]	97.5495	15.186	9.77193	12.2651	100.07	103.024	137.869	141.255	90.1448	67.693	100.104	108.961	97.062	85.0429	68.4828	82.2603	84.4977	87.5473	95.2142	95.7002	78.2243	90.2155	99.152	28.7153
5,3,1,17-RXN: (expasy) 5-dehydro-4-deoxy-D-glucuronate isomerase [5,3,1,17]	97.3998	92.6688	83.5901	86.2371	108.702	128.221	107.307	98.5461	114.988	123.417	100.679	107.216	110.082	83.3027	94.5682	113.604	108.428	104.175	87.2048	123.325	113.843	125.993	105.399	39.8268
RXN0-6575: (expasy) 7-carboxy-7-deazaguanine synthase [4,3,99,3]	96.5367	49.5315	42.7703	41.6489	97.8733	99.6482	83.9818	77.4752	86.8058	121.9	100.85	95.9679	93.0462	87.918	95.5009	96.8576	95.1815	93.8404	77.9444	98.4297	101.747	95.8216	92.367	67.8211
ENOYL-ACP-REDUCT-NADH-RXN: (expasy) Enoyl-[acyl-carrier-protein] reductase (NADH) [1,3,1,9]	95.7681	39.2284	45.0562	45.3728	104.093	144.084	104.544	89.1152	95.9676	153.844	131.722	106.696	102.168	80.4056	84.4399	97.9671	100.13	89.5243	63.7125	112.589	177.193	138.267	113.186	61.7253
RXN-10657: (expasy) Enoyl-[acyl-carrier-protein] reductase (NADH) [1,3,1,9]	95.7681	39.2284	45.0562	45.3728	104.093	144.084	104.544	89.1152	95.9676	153.844	131.722	106.696	102.168	80.4056	84.4399	97.9671	100.13	89.5243	63.7125	112.589	177.193	138.267	113.186	61.7253
RXN-10661: (expasy) Enoyl-[acyl-carrier-protein] reductase (NADH) [1,3,1,9]	95.7681	39.2284	45.0562	45.3728	104.093	144.084	104.544	89.1152	95.9676	153.844	131.722	106.696	102.168	80.4056	84.4399	97.9671	100.13	89.5243	63.7125	112.589	177.193	138.267	113.186	61.7253
RXN-11478: (expasy) Enoyl-[acyl-carrier-protein] reductase (NADH) [1,3,1,9]	95.7681	39.2284	45.0562	45.3728	104.093	144.084	104.544	89.1152	95.9676	153.844	131.722	106.696	102.168	80.4056	84.4399	97.9671	100.13	89.5243	63.7125	112.589	177.193	138.267	113.186	61.7253
RXN-11482: (expasy) Enoyl-[acyl-carrier-protein] reductase (NADH) [1,3,1,9]	95.7681	39.2284	45.0562	45.3728	104.093	144.084	104.544	89.1152	95.9676	153.844	131.722	106.696	102.168	80.4056	84.4399	97.9671	100.13	89.5243	63.7125	112.589	177.193	138.267	113.186	61.7253
RXN-16620: (expasy) Enoyl-[acyl-carrier-protein] reductase (NADH) [1,3,1,9]	95.7681	39.2284	45.0562	45.3728	104.093	144.084	104.544	89.1152	95.9676	153.844	131.722	106.696	102.168	80.4056	84.4399	97.9671	100.13	89.5243	63.7125	112.589	177.193	138.267	113.186	61.7253
RXN-16624: (expasy) Enoyl-[acyl-carrier-protein] reductase (NADH) [1,3,1,9]	95.7681	39.2284	45.0562	45.3728	104.093	144.084	104.544	89.1152	95.9676	153.844	131.722	106.696	102.168	80.4056	84.4399	97.9671	100.13	89.5243	63.7125	112.589	177.193	138.267	113.186	61.7253
RXN-16628: (expasy) Enoyl-[acyl-carrier-protein] reductase (NADH) [1,3,1,9]	95.7681	39.2284	45.0562	45.3728	104.093	144.084	104.544	89.1152	95.9676	153.844	131.722	106.696	102.168	80.4056	84.4399	97.9671	100.13	89.5243	63.7125	112.589	177.193	138.267	113.186	61.7253
RXN-16632: (expasy) Enoyl-[acyl-carrier-protein] reductase (NADH) [1,3,1,9]	95.7681	39.2284	45.0562	45.3728	104.093	144.084	104.544	89.1152	95.9676	153.844	131.722	106.696	102.168	80.4056	84.4399	97.9671	100.13	89.5243	63.7125	112.589	177.193	138.267	113.186	61.7253
RXN-21616: (expasy) Enoyl-[acyl-carrier-protein] reductase (NADH) [1,3,1,9]	95.7681	39.2284	45.0562	45.3728	104.093	144.084	104.544	89.1152	95.9676	153.844	131.722	106.696	102.168	80.4056	84.4399	97.9671	100.13	89.5243	63.7125	112.589	177.193	138.267	113.186	61.7253
RXN-21620: (expasy) Enoyl-[acyl-carrier-protein] reductase (NADH) [1,3,1,9]	95.7681	39.2284	45.0562	45.3728	104.093	144.084	104.544	89.1152	95.9676	153.844	131.722	106.696	102.168	80.4056	84.4399	97.9671	100.13	89.5243	63.7125	112.589	177.193	138.267	113.186	61.7253
RXN-21624: (expasy) Enoyl-[acyl-carrier-protein] reductase (NADH) [1,3,1,9]	95.7681	39.2284	45.0562	45.3728	104.093	144.084	104.544	89.1152	95.9676	153.844	131.722	106.696	102.168	80.4056	84.4399	97.9671	100.13	89.5243	63.7125	112.589	177.193	138.267	113.186	61.7253
RXN-21628: (expasy) Enoyl-[acyl-carrier-protein] reductase (NADH) [1,3,1,9]	95.7681	39.2284	45.0562	45.3728	104.093	144.084	104.544	89.1152	95.9676	153.844	131.722	106.696	102.168	80.4056	84.4399	97.9671	100.13	89.5243	63.7125	112.589	177.193	138.267	113.186	61.7253
RXN-21633: (expasy) Enoyl-[acyl-carrier-protein] reductase (NADH) [1,3,1,9]	95.7681	39.2284	45.0562	45.3728	104.093	144.084	104.544	89.1152	95.9676	153.844	131.722	106.696	102.168	80.4056	84.4399	97.9671	100.13	89.5243	63.7125	112.589	177.193	138.267	113.186	61.7253
RXN-21637: (expasy) Enoyl-[acyl-carrier-protein] reductase (NADH) [1,3,1,9]	95.7681	39.2284	45.0562	45.3728	104.093	144.084	104.544	89.1152	95.9676	153.844	131.722	106.696	102.168	80.4056	84.4399	97.9671	100.13	89.5243	63.7125	112.589	177.193	138.267	113.186	61.7253
RXN-21647: (expasy) Enoyl-[acyl-carrier-protein] reductase (NADH) [1,3,1,9]	95.7681	39.2284	45.0562	45.3728	104.093	144.084	104.544	89.1152	95.9676	153.844	131.722	106.696	102.168	80.4056	84.4399	97.9671	100.13	89.5243	63.7125	112.589	177.193	138.267	113.186	61.7253
RXN-21652: (expasy) Enoyl-[acyl-carrier-protein] reductase (NADH) [1,3,1,9]	95.7681	39.2284	45.0562	45.3728	104.093	144.084	104.544	89.1152	95.9676	153.844	131.722	106.696	102.168	80.4056	84.4399	97.9671	100.13	89.5243	63.7125	112.589	177.193	138.267	113.186	61.7253
RXN-21657: (expasy) Enoyl-[acyl-carrier-protein] reductase (NADH) [1,3,1,9]	95.7681	39.2284	45.0562	45.3728	104.093	144.084	104.544	89.1152	95.9676	153.844	131.722	106.696	102.168	80.4056	84.4399	97.9671	100.13	89.5243	63.7125	112.589	177.193	138.267	113.186	61.7253
RXN-21662: (expasy) Enoyl-[acyl-carrier-protein] reductase (NADH) [1,3,1,9]	95.7681	39.2284	45.0562	45.3728	104.093	144.084	104.544	89.1152	95.9676	153.844	131.722	106.696	102.168	80.4056	84.4399	97.9671	100.13	89.5243	63.7125	112.589	177.193	138.267	113.186	61.7253
RXN-21667: (expasy) Enoyl-[acyl-carrier-protein] reductase (NADH) [1,3,1,9]	95.7681	39.2284	45.0562	45.3728	104.093	144.084	104.544	89.1152	95.9676	153.844	131.722	106.696	102.168	80.4056	84.4399	97.9671	100.13	89.5243	63.7125	112.589	177.193	138.267	113.186	61.7253
RXN-21672: (expasy) Enoyl-[acyl-carrier-protein] reductase (NADH) [1,3,1,9]	95.7681	39.2284	45.0562	45.3728	104.093	144.084	104.544	89.1152	95.9676	153.844	131.722	106.696	102.168	80.4056	84.4399	97.9671	100.13	89.5243	63.7125	112.589	177.193	138.267	113.186	61.7253
RXN-21678: (expasy) Enoyl-[acyl-carrier-protein] reductase (NADH) [1,3,1,9]	95.7681	39.2284	45.0562	45.3728	104.093	144.084	104.544	89.1152	95.9676	153.844	131.722	106.696	102.168	80.4056	84.4399	97.9671	100.13	89.5243	63.7125	112.589	177.193	138.267	113.186	61.7253
RXN-21683: (expasy) Enoyl-[acyl-carrier-protein] reductase (NADH) [1,3,1,9]	95.7681	39.2284	45.0562	45.3728	104.093	144.084	104.544	89.1152	95.9676	153.844	131.722	106.696	102.168	80.4056	84.4399	97.9671	100.13	89.5243	63.7125	112.589	177.193	138.267	113.186	61.7253
RXN-21688: (expasy) Enoyl-[acyl-carrier-protein] reductase (NADH) [1,3,1,9]	95.7681	39.2284	45.0562	45.3728	104.093	144.084	104.544	89.1152	95.9676	153.844	131.722	106.696	102.168	80.4056	84.4399	97.9671	100.13	89.5243	63.7125	112.589	177.193	138.267	113.186	61.7253
RXN-21693: (expasy) Enoyl-[acyl-carrier-protein] reductase (NADH) [1,3,1,9]	95.7681	39.2284	45.0562	45.3728	104.093	144.084	104.544	89.1152	95.9676	153.844	131.722	106.696	102.168	80.4056	84.4399	97.9671	100.13	89.5243	63.7125	112.589	177.193	138.267	113.186	61.7253
RXN-21699: (expasy) Enoyl-[acyl-carrier-protein] reductase (NADH) [1,3,1,9]	95.7681	39.2284	45.0562	45.3728	104.093	144.084	104.544	89.1152	95.9676	153.844	131.722	106.696	102.168	80.4056	84.4399	97.9671	100.13	89.5243	63.7125	112.589	177.193	138.267	113.186	61.7253
RXN-21704: (expasy) Enoyl-[acyl-carrier-protein] reductase (NADH) [1,3,1,9]	95.7681	39.2284	45.0562	45.3728	104.093	144.084	104.544	89.1152	95.9676	153.844	131.722	106.696	102.168	80.4056	84.4399	97.9671	100.13	89.5243	63.7125	112.589	177.193	138.267	113.186	61.7253
RXN-9558: (expasy) Enoyl-[acyl-carrier-protein] reductase (NADH) [1,3,1,9]	95.7681	39.2284	45.0562	45.3728	104.093	144.084	104.544	89.1152	95.9676	153.844	131.722	106.696	102.168	80.4056	84.4399	97.9671	100.13	89.5243	63.7125	112.589	177.193	138.267	113.186	61.7253
RXN-9635: (metacyc) trans-octadec-2-enoyl-[acyl-carrier-protein] reductase [1,3,1,9]	95.7681	39.2284	45.0562	45.3728	104.093	144.084	104.544	89.1152	95.9676	153.844	131.722	106.696	102.168	80.4056	84.4399	97.9671	100.13	89.5243	63.7125	112.589	177.193	138.267	113.186	61.7253
RXN-9657: (metacyc) crotonyl-[acp] reductase [1,3,1,9]	95.7681	39.2284	45.0562	45.3728	104.093	144.084	104.544	89.1152	95.9676	153.844	131.722	106.696	102.168	80.4056	84.4399	97.9671	100.13	89.5243	63.7125	112.589	177.193	138.267	113.186	61.7253
RXN-9658: (metacyc) trans hex-2-enoyl-[acp]-reductase [1,3,1,9]	95.7681	39.2284	45.0562	45.3728	104.093	144.084	104.544	89.1152	95.9676	153.844	131.722	106.696	102.168	80.4056	84.4399	97.9671	100.13	89.5243	63.7125	112.589	177.193	138.267	113.186	61.7253
RXN-9659: (metacyc) trans oct-2-enoyl-[acp] reductase [1,3,1,9]	95.7681	39.2284	45.0562	45.3728	104.093	144.084	104.544	89.1152	95.9676	153.844	131.722	106.696	102.168	80.4056	84.4399	97.9671	100.13	89.5243	63.7125	112.589	177.193	138.267	113.186	61.7253
RXN-9660: (metacyc) trans-&Delta;2-decenoyl-[acp]-reductase [1,3,1,9]	95.7681	39.2284	45.0562	45.3728	104.093	144.084	104.544	89.1152	95.9676	153.844	131.722	106.696	102.168	80.4056	84.4399	97.9671	100.13	89.5243	63.7125	112.589	177.193	138.267	113.186	61.7253
RXN-9661: (metacyc) trans dodec-2-enoyl-[acp] reductase [1,3,1,9]	95.7681	39.2284	45.0562	45.3728	104.093	144.084	104.544	89.1152	95.9676	153.844	131.722	106.696	102.168	80.4056	84.4399	97.9671	100.13	89.5243	63.7125	112.589	177.193	138.267	113.186	61.7253
RXN-9662: (metacyc) trans tetradec-2-enoyl-[acp] reductase [1,3,1,9]	95.7681	39.2284	45.0562	45.3728	104.093	144.084	104.544	89.1152	95.9676	153.844	131.722	106.696	102.168	80.4056	84.4399	97.9671	100.13	89.5243	63.7125	112.589	177.193	138.267	113.186	61.7253
RXN-9663: (metacyc) trans hexadecenoyl-[acp] reductase [1,3,1,9]	95.7681	39.2284	45.0562	45.3728	104.093	144.084	104.544	89.1152	95.9676	153.844	131.722	106.696	102.168	80.4056	84.4399	97.9671	100.13	89.5243	63.7125	112.589	177.193	138.267	113.186	61.7253
RXN0-2145: (expasy) Enoyl-[acyl-carrier-protein] reductase (NADH) [1,3,1,9]	95.7681	39.2284	45.0562	45.3728	104.093	144.084	104.544	89.1152	95.9676	153.844	131.722	106.696	102.168	80.4056	84.4399	97.9671	100.13	89.5243	63.7125	112.589	177.193	138.267	113.186	61.7253
RXN1G-395: (metacyc) trans-eicos-2-enoyl-[acyl-carrier protein] reductase (NADPH, B-specific) [1,3,1,9]	95.7681	39.2284	45.0562	45.3728	104.093	144.084	104.544	89.1152	95.9676	153.844	131.722	106.696	102.168	80.4056	84.4399	97.9671	100.13	89.5243	63.7125	112.589	177.193	138.267	113.186	61.7253
RXN-14992: (expasy) Peptide chain release factor N(5)-glutamine methyltransferase [2,1,1,297]	95.6713	51.0527	63.0045	61.4602	98.3924	65.5965	69.1795	68.2142	94.7688	53.6699	73.6969	83.7365	97.3815	51.1273	51.5793	66.9609	101.439	96.1294	117.196	94.4071	56.2111	57.1074	71.4549	40.5678
RXN-12302: (expasy) Pullulanase [3,2,1,41]	95.6491	11.6478	6.4743	12.9625	101.202	130.891	103.36	88.517	95.6851	121.308	137.934	140.739	95.4966	78.493	86.6324	100.997	87.4839	75.6204	49.7514	100.588	147.759	134.941	115.042	23.0189
RXN-1824: (expasy) Pullulanase [3,2,1,41]	95.6491	11.6478	6.4743	12.9625	101.202	130.891	103.36	88.517	95.6851	121.308	137.934	140.739	95.4966	78.493	86.6324	100.997	87.4839	75.6204	49.7514	100.588	147.759	134.941	115.042	23.0189
ASPAMINOTRANS-RXN: (expasy) Aspartate transaminase [2,6,1,1]	94.8613	137.824	152.177	149.703	100.55	124.726	115.02	106.356	101.871	119.099	120.157	110.748	97.2641	113.068	122.43	129.991	98.3931	94.1884	77.2303	109.484	156.925	161.631	162.913	39.7088
RXN-11737: (expasy) Aspartate transaminase [2,6,1,1]	94.8613	137.824	152.177	149.703	100.55	124.726	115.02	106.356	101.871	119.099	120.157	110.748	97.2641	113.068	122.43	129.991	98.3931	94.1884	77.2303	109.484	156.925	161.631	162.913	39.7088
RXN-13697: (expasy) Aspartate transaminase [2,6,1,1]	94.8613	137.824	152.177	149.703	100.55	124.726	115.02	106.356	101.871	119.099	120.157	110.748	97.2641	113.068	122.43	129.991	98.3931	94.1884	77.2303	109.484	156.925	161.631	162.913	39.7088
UDPGLUCEPIM-RXN: (expasy) UDP-glucose 4-epimerase [5,1,3,2]	93.9544	75.8218	82.7986	77.9784	91.7679	47.6909	41.4624	38.9706	90.083	54.0843	54.666	76.2791	92.4911	70.178	69.2173	82.8973	91.3576	98.8654	101.617	89.5096	94.6195	58.8315	86.7324	21.4047
PNKIN-RXN: (expasy) Pyridoxal kinase [2,7,1,35]	93.9026	169.804	220.628	217.375	92.9326	62.4307	65.6763	64.6855	90.032	69.1506	79.3559	94.2192	96.2676	115.142	104.53	91.9115	95.4355	98.4269	105.045	93.7802	91.4083	113.267	111.862	40.6986
PYRAMKIN-RXN: (expasy) Pyridoxal kinase [2,7,1,35]	93.9026	169.804	220.628	217.375	92.9326	62.4307	65.6763	64.6855	90.032	69.1506	79.3559	94.2192	96.2676	115.142	104.53	91.9115	95.4355	98.4269	105.045	93.7802	91.4083	113.267	111.862	40.6986
PYRIDOXKIN-RXN: (expasy) Pyridoxal kinase [2,7,1,35]	93.9026	169.804	220.628	217.375	92.9326	62.4307	65.6763	64.6855	90.032	69.1506	79.3559	94.2192	96.2676	115.142	104.53	91.9115	95.4355	98.4269	105.045	93.7802	91.4083	113.267	111.862	40.6986
ALANINE-DEHYDROGENASE-RXN: (expasy) Alanine dehydrogenase [1,4,1,1]	93.7634	10.9664	5.92134	11.4555	93.7913	121.575	117.895	110.805	96.3954	85.6056	129.57	129.23	100.997	83.8933	93.9882	70.6748	91.4103	78.5547	53.6292	103.429	117.877	103.767	129.755	45.7245
PRIBFAICARPISOM-RXN: (expasy) isomerase [5,3,1,16]	93.1696	62.4945	72.3287	71.1681	98.5581	105.886	130.695	129.298	90.2614	101.078	121.368	124.992	93.0531	115.719	95.4223	110.462	90.6372	85.5831	85.6963	93.4312	119.158	128.365	136.839	85.1162
RXN-12480: (expasy) tRNA(1)(Val) (adenine(37)-N(6))-methyltransferase [2,1,1,223]	92.8058	117.201	123.095	116.169	95.8063	117.145	100.504	90.6559	93.9206	126.4	121.778	129.214	95.0803	185.455	185.679	124.072	89.1344	85.1137	66.8496	95.7509	136.894	142.195	102.689	43.8587
2-DEHYDROPANTOATE-REDUCT-RXN: (expasy) 2-dehydropantoate 2-reductase [1,1,1,169]	92.5588	99.6523	102.789	99.0238	94.0332	46.7717	41.7858	39.6647	85.1319	45.0293	39.8246	42.3317	84.1396	52.8768	51.8728	80.2889	88.211	90.6979	99.6185	86.8399	64.4147	71.5074	86.705	29.109
RXN-12093: (expasy) 7-cyano-7-deazaguanine synthase [6,3,4,20]	91.716	79.1051	80.0472	80.2314	94.5355	97.9601	88.6556	73.9024	94.2019	114.076	108.112	104.014	96.0288	84.0094	93.0175	98.7372	97.0466	95.8092	81.6276	93.2238	116.618	107.692	95.6416	46.1489
HISTIDPHOS-RXN: (expasy) Histidinol-phosphatase [3,1,3,15]	90.6733	62.1819	77.6531	82.6583	92.5551	114.68	100.835	85.671	83.9541	127.354	116.598	115.503	88.9845	83.1078	83.551	108.561	88.4334	78.5191	61.2523	97.7184	129.24	115.298	103.09	33.9466
RXN-11591: (expasy) 16S rRNA (cytosine(967)-C(5))-methyltransferase [2,1,1,176]	90.6679	119.635	88.6359	87.4639	94.7452	84.3891	116.231	124.734	89.4512	51.3335	69.7011	69.1009	92.6036	57.0275	49.0686	66.7035	81.6207	84.1434	93.6186	86.0427	29.9112	28.8963	41.8847	55.8558
RXN-20789: (expasy) Acyl-[acyl-carrier-protein]--UDP-N-acetylglucosamine O-acyltransferase [2,3,1,129]	89.9781	81.4095	77.8394	77.6855	92.5867	116.805	96.1921	78.1402	83.5282	103.956	94.7197	99.2785	92.3702	66.1734	72.8291	83.2004	94.5352	87.5896	73.6293	97.9239	105.422	98.4077	108.15	64.9273
UDPNACETYLGLUCOSAMACYLTRANS-RXN: (expasy) Acyl-[acyl-carrier-protein]--UDP-N-acetylglucosamine O-acyltransferase [2,3,1,129]	89.9781	81.4095	77.8394	77.6855	92.5867	116.805	96.1921	78.1402	83.5282	103.956	94.7197	99.2785	92.3702	66.1734	72.8291	83.2004	94.5352	87.5896	73.6293	97.9239	105.422	98.4077	108.15	64.9273
ANTHRANSYN-RXN: (expasy) Anthranilate synthase [4,1,3,27]	89.8739	129.607	191.115	172.866	91.0857	95.4263	131.968	139.094	90.5866	51.3568	84.7348	92.4935	92.9213	50.779	50.9419	53.6509	76.367	74.4921	80.8456	91.8792	42.6678	41.2417	51.103	74.0194
GLUTAMATE-SYNTHASE-FERREDOXIN-RXN: (expasy) Glutamate synthase (ferredoxin) [1,4,7,1]	89.7733	10.3716	2.95867	2.18577	101.345	135.234	110.621	94.2742	89.7174	115.935	116.883	121.435	93.8291	102.319	90.1284	125.655	83.2074	73.7392	43.8492	99.6461	157.932	155.588	132.663	37.9421
UGD-RXN: (expasy) UDP-glucose 6-dehydrogenase [1,1,1,22]	89.7068	87.2289	88.9917	89.5159	86.752	55.9712	54.9284	54.8867	84.609	49.0533	63.0426	77.4104	89.2687	55.9602	47.2703	59.8933	91.2891	91.0091	109.268	85.8532	70.2315	74.7765	101.283	17.3483
ASPARAGHYD-RXN: (expasy) AMBIGUOUS [3,5,1,1; 3,5,1,38]	89.6692	169.117	185.181	182.452	94.5165	113.332	100.587	87.2396	92.4396	123.822	115.874	98.1118	93.7958	104.636	102.931	120.023	89.1169	85.5106	71.8035	100.908	162.426	154.526	144.989	53.2834
TRYPTOPHAN--TRNA-LIGASE-RXN: (expasy) Tryptophan--tRNA ligase [6,1,1,2]	89.6358	180.522	156.804	146.261	90.844	78.4935	82.588	87.4198	86.1513	75.1168	87.7784	98.4343	91.6858	61.1091	50.0198	93.164	99.091	101.061	116.709	87.6304	79.9496	99.2931	102.171	84.4632
NITROGENASE-RXN: (expasy) Nitrogenase [1,18,6,1]	89.452	13.8709	5.08078	3.90604	85.5633	41.1377	39.2024	38.5944	86.6335	19.0924	19.2001	21.2803	84.4156	36.926	35.5241	35.7237	67.459	68.1473	68.1663	87.921	14.7962	14.8256	24.6762	0
RXN-20190: (expasy) Nitrogenase [1,18,6,1]	89.452	13.8709	5.08078	3.90604	85.5633	41.1377	39.2024	38.5944	86.6335	19.0924	19.2001	21.2803	84.4156	36.926	35.5241	35.7237	67.459	68.1473	68.1663	87.921	14.7962	14.8256	24.6762	0
ALCOHOL-DEHYDROG-GENERIC-RXN: (expasy) Alcohol dehydrogenase [1,1,1,1]	89.2149	250.432	282.765	270.845	96.8178	54.8869	57.6565	55.8674	88.9253	60.3273	73.5206	82.7989	95.3418	65.9364	65.179	84.8853	86.5496	89.374	98.6029	89.5258	93.0037	102.545	111.977	48.6016
ALCOHOL-DEHYDROG-RXN: (expasy) Alcohol dehydrogenase [1,1,1,1]	89.2149	243.24	275.064	262.811	96.8178	54.8869	57.6279	55.8674	88.9253	60.2676	73.5206	82.7989	95.3418	65.9364	65.179	84.8853	86.2282	89.1764	97.913	89.5258	93.0037	102.4	111.718	48.6016
RXN-10781: (metacyc) 5-hydroxytryptophol dehydrogenase [1,1,1,1]	89.2149	243.24	275.064	262.811	96.8178	54.8869	57.6279	55.8674	88.9253	60.2676	73.5206	82.7989	95.3418	65.9364	65.179	84.8853	86.2282	89.1764	97.913	89.5258	93.0037	102.4	111.718	48.6016
RXN-10911: (expasy) Alcohol dehydrogenase [1,1,1,1]	89.2149	243.24	275.064	262.811	96.8178	54.8869	57.6279	55.8674	88.9253	60.2676	73.5206	82.7989	95.3418	65.9364	65.179	84.8853	86.2282	89.1764	97.913	89.5258	93.0037	102.4	111.718	48.6016
RXN-10915: (metacyc) 3,4-dihydroxyphenylglycol dehydrogenase [1,1,1,1]	89.2149	243.24	275.064	262.811	96.8178	54.8869	57.6279	55.8674	88.9253	60.2676	73.5206	82.7989	95.3418	65.9364	65.179	84.8853	86.2282	89.1764	97.913	89.5258	93.0037	102.4	111.718	48.6016
RXN-12448: (expasy) Alcohol dehydrogenase [1,1,1,1]	89.2149	243.24	275.064	262.811	96.8178	54.8869	57.6279	55.8674	88.9253	60.2676	73.5206	82.7989	95.3418	65.9364	65.179	84.8853	86.2282	89.1764	97.913	89.5258	93.0037	102.4	111.718	48.6016
RXN-13198: (expasy) Alcohol dehydrogenase [1,1,1,1]	89.2149	243.24	275.064	262.811	96.8178	54.8869	57.6279	55.8674	88.9253	60.2676	73.5206	82.7989	95.3418	65.9364	65.179	84.8853	86.2282	89.1764	97.913	89.5258	93.0037	102.4	111.718	48.6016
RXN-5424: (metacyc) indole-3-glycol dehydrogenase [1,1,1,1]	89.2149	243.24	275.064	262.811	96.8178	54.8869	57.6279	55.8674	88.9253	60.2676	73.5206	82.7989	95.3418	65.9364	65.179	84.8853	86.2282	89.1764	97.913	89.5258	93.0037	102.4	111.718	48.6016
RXN-7657: (expasy) Alcohol dehydrogenase [1,1,1,1]	89.2149	243.24	275.064	262.811	96.8178	54.8869	57.6279	55.8674	88.9253	60.2676	73.5206	82.7989	95.3418	65.9364	65.179	84.8853	86.2282	89.1764	97.913	89.5258	93.0037	102.4	111.718	48.6016
RXN-7693: (expasy) Alcohol dehydrogenase [1,1,1,1]	89.2149	243.24	275.064	262.811	96.8178	54.8869	57.6279	55.8674	88.9253	60.2676	73.5206	82.7989	95.3418	65.9364	65.179	84.8853	86.2282	89.1764	97.913	89.5258	93.0037	102.4	111.718	48.6016
RXN-7694: (expasy) Alcohol dehydrogenase [1,1,1,1]	89.2149	243.24	275.064	262.811	96.8178	54.8869	57.6279	55.8674	88.9253	60.2676	73.5206	82.7989	95.3418	65.9364	65.179	84.8853	86.2282	89.1764	97.913	89.5258	93.0037	102.4	111.718	48.6016
RXN-7700: (expasy) Alcohol dehydrogenase [1,1,1,1]	89.2149	243.24	275.064	262.811	96.8178	54.8869	57.6279	55.8674	88.9253	60.2676	73.5206	82.7989	95.3418	65.9364	65.179	84.8853	86.2282	89.1764	97.913	89.5258	93.0037	102.4	111.718	48.6016
RXN-7706: (expasy) Alcohol dehydrogenase [1,1,1,1]	89.2149	243.24	275.064	262.811	96.8178	54.8869	57.6279	55.8674	88.9253	60.2676	73.5206	82.7989	95.3418	65.9364	65.179	84.8853	86.2282	89.1764	97.913	89.5258	93.0037	102.4	111.718	48.6016
RXN3O-4113: (expasy) Alcohol dehydrogenase [1,1,1,1]	89.2149	243.24	275.064	262.811	96.8178	54.8869	57.6279	55.8674	88.9253	60.2676	73.5206	82.7989	95.3418	65.9364	65.179	84.8853	86.2282	89.1764	97.913	89.5258	93.0037	102.4	111.718	48.6016
RXN66-478: (metacyc) phytol dehydrogenase [1,1,1,1]	89.2149	243.24	275.064	262.811	96.8178	54.8869	57.6279	55.8674	88.9253	60.2676	73.5206	82.7989	95.3418	65.9364	65.179	84.8853	86.2282	89.1764	97.913	89.5258	93.0037	102.4	111.718	48.6016
AICARTRANSFORM-RXN: (expasy) Phosphoribosylaminoimidazolecarboxamide formyltransferase [2,1,2,3]	88.7282	281.822	223.454	216.785	89.4255	59.8905	60.4372	59.1465	83.1993	53.8559	64.9902	79.8132	86.9603	65.0971	62.044	74.8949	94.535	105.183	110.535	84.9031	71.8714	81.8595	99.875	65.3171
XYLULOKIN-RXN: (expasy) Xylulokinase [2,7,1,17]	87.6102	78.6276	59.2301	57.3178	95.3523	60.5784	68.5166	69.5497	92.1754	56.7608	74.8363	88.1662	91.2495	77.353	72.5886	100.971	82.9696	83.757	90.5791	87.9303	90.2958	98.4287	108.544	16.1777
ACETYL-COA-CARBOXYLTRANSFER-RXN: (expasy) Acetyl-CoA carboxylase [6,4,1,2]	86.3853	167.004	170.969	173.5	80.1042	85.9536	113.496	125.274	81.5695	48.9528	68.9576	69.8949	83.4826	45.7147	50.5779	71.9208	87.7722	90.5701	102.469	80.5145	52.4432	63.7319	69.8093	83.5483
1,5,1,7-RXN: (expasy) Saccharopine dehydrogenase (NAD(+), L-lysine-forming) [1,5,1,7]	86.2771	10.4871	3.19212	2.11237	96.1954	135.489	103.55	85.7692	82.2891	102.542	105.505	107.168	91.9927	72.1559	73.963	98.0343	77.4301	69.8221	39.5108	95.9212	117.148	111.177	94.3074	21.5797
SPERMIDINESYN-RXN: (expasy) Spermidine synthase [2,5,1,16]	86.1013	85.9249	79.1865	78.5898	92.0368	63.4225	62.0532	61.4892	85.6827	54.1369	50.4126	53.4409	89.028	49.6337	52.7052	84.756	75.0914	69.8412	75.6946	82.581	55.5542	66.0149	72.98	24.1134
BIOTIN-CARBOXYL-RXN: (expasy) Biotin carboxylase [6,3,4,14]	85.9221	120.038	109.808	107.592	83.223	95.3236	126.381	137.494	81.8274	73.6908	108.425	116.216	86.657	69.2889	69.1099	105.106	86.7068	87.6009	101.761	79.3664	96.7466	110.714	120.733	48.3013
2,7,10,1-RXN: (expasy) AMBIGUOUS [2,7,10,1; 2,7,10,2; 2,7,12,1]	85.4473	135.907	171.982	157.098	85.501	70.3889	97.5647	97.0678	88.7372	47.7994	58.2286	56.2161	84.9557	70.2888	67.4775	84.6246	78.2706	70.7429	84.2396	86.905	68.0504	89.9901	91.4894	29.7457
RXN-14047: (expasy) Aconitate hydratase [4,2,1,3]	85.1926	251.994	271.821	250.905	95.835	112.393	101.001	90.4595	88.4607	101.147	113.104	127.523	93.445	68.5649	74.4519	92.5894	91.8373	95.5437	78.7437	97.1667	112.352	116.37	110.124	138.648
IGPSYN-RXN: (expasy) Indole-3-glycerol-phosphate synthase [4,1,1,48]	85.1501	63.1269	87.2551	88.5735	79.1264	90.7073	128.982	129.117	85.7681	56.9255	84.1952	93.4773	85.8014	40.7235	48.2392	57.2649	77.1559	71.012	83.7577	80.8903	43.7773	45.8081	54.9619	27.4488
1,2,7,8-RXN: (expasy) Indolepyruvate ferredoxin oxidoreductase [1,2,7,8]	84.823	14.5198	9.21963	13.0444	89.0304	38.1824	30.9708	28.3992	86.0225	38.2198	38.1086	40.8799	89.2422	23.2125	22.2617	38.1694	83.9843	89.218	102.502	88.1363	29.1281	34.4318	52.1416	0
HOMOCYSMET-RXN: (expasy) 5-methyltetrahydropteroyltriglutamate--homocysteine S-methyltransferase [2,1,1,14]	84.7912	178.756	137.276	120.768	83.6692	44.4892	42.3893	40.5843	89.57	37.0152	52.1589	61.4529	88.7028	38.6528	38.9008	42.2342	79.5611	91.7754	95.6272	80.6402	42.1482	42.8774	55.4114	47.488
RXN-12730: (expasy) 5-methyltetrahydropteroyltriglutamate--homocysteine S-methyltransferase [2,1,1,14]	84.7912	178.756	137.276	120.768	83.6692	44.4892	42.3893	40.5843	89.57	37.0152	52.1589	61.4529	88.7028	38.6528	38.9008	42.2342	79.5611	91.7754	95.6272	80.6402	42.1482	42.8774	55.4114	47.488
3,4,11,5-RXN: (expasy) Prolyl aminopeptidase [3,4,11,5]	84.0776	9.98132	4.79567	3.04278	97.7177	123.659	98.659	81.5648	87.6734	93.0146	89.1208	84.2677	95.2585	109.463	98.8629	93.5672	78.9001	70.029	44.3166	103.136	125.351	116.479	129.134	49.596
DIHYDROFOLATEREDUCT-RXN: (expasy) Dihydrofolate reductase [1,5,1,3]	83.9984	134.059	154.817	152.313	79.5626	46.5705	48.0633	53.7362	87.7734	44.2746	43.3622	34.5501	78.4634	55.0205	57.417	57.7774	86.238	92.2348	107.715	77.7667	46.0156	38.0005	58.4748	55.527
RXN-18357: (expasy) Dihydrofolate reductase [1,5,1,3]	83.9984	134.059	154.817	152.313	79.5626	46.5705	48.0633	53.7362	87.7734	44.2746	43.3622	34.5501	78.4634	55.0205	57.417	57.7774	86.238	92.2348	107.715	77.7667	46.0156	38.0005	58.4748	55.527
RXN-19329: (expasy) Dihydrofolate reductase [1,5,1,3]	83.9984	134.059	154.817	152.313	79.5626	46.5705	48.0633	53.7362	87.7734	44.2746	43.3622	34.5501	78.4634	55.0205	57.417	57.7774	86.238	92.2348	107.715	77.7667	46.0156	38.0005	58.4748	55.527
H2PTERIDINEPYROPHOSPHOKIN-RXN: (expasy) 2-amino-4-hydroxy-6-hydroxymethyldihydropteridine diphosphokinase [2,7,6,3]	83.7602	56.9697	49.2823	42.785	92.8616	134.742	100.23	89.3967	90.1534	183.07	141.856	121.949	87.8047	85.4318	92.6998	119.238	77.0767	72.5752	40.0555	92.4983	176.293	144.305	101.439	114.316
RXN-15733: (expasy) 2-amino-4-hydroxy-6-hydroxymethyldihydropteridine diphosphokinase [2,7,6,3]	83.7602	56.9697	49.2823	42.785	92.8616	134.742	100.23	89.3967	90.1534	183.07	141.856	121.949	87.8047	85.4318	92.6998	119.238	77.0767	72.5752	40.0555	92.4983	176.293	144.305	101.439	114.316
RXN-14569: (expasy) L-threonylcarbamoyladenylate synthase [2,7,7,87]	83.686	82.1012	66.2413	62.4812	86.5326	90.645	122.602	122.944	75.6643	46.413	58.4102	65.4001	81.685	42.2262	35.8944	57.2074	76.6953	82.4814	89.0586	82.49	27.5178	27.2366	38.7152	77.8914
PHOSPHOGLUCMUT-RXN: (expasy) Phosphoglucomutase (alpha-D-glucose-1,6-bisphosphate-dependent) [5,4,2,2]	83.5466	117.549	132.844	126.607	84.1189	46.8831	43.4721	45.2867	79.1539	60.118	65.2421	75.5319	83.4926	102.618	81.8751	100.262	74.2432	73.4185	79.5337	82.1387	91.4586	108.883	110.502	85.3741
ADENINE-DEAMINASE-RXN: (expasy) Adenine deaminase [3,5,4,2]	83.2792	141.018	117.929	106.721	87.332	87.6988	111.186	116.031	81.446	58.148	68.4661	73.8476	89.7406	70.639	60.7615	95.6098	84.7829	88.1314	102.301	82.0049	61.8052	78.5139	90.8436	37.9359
D-PPENTOMUT-RXN: (metacyc) D-deoxyribose 1,5-phosphomutase [5,4,2,7]	83.2558	140.832	120.543	110.557	89.0776	58.91	62.4757	60.4744	77.0985	46.5862	52.936	50.9269	84.6874	47.2181	47.079	69.4821	81.202	83.9118	82.986	77.4233	39.9346	32.7591	47.1591	18.4848
PPENTOMUT-RXN: (expasy) Phosphopentomutase [5,4,2,7]	83.2558	140.832	120.543	110.557	89.0776	58.91	62.4757	60.4744	77.0985	46.5862	52.936	50.9269	84.6874	47.2181	47.079	69.4821	81.202	83.9118	82.986	77.4233	39.9346	32.7591	47.1591	18.4848
THI-P-KIN-RXN: (expasy) Thiamine-phosphate kinase [2,7,4,16]	82.3502	115.319	120.15	113.348	85.2244	108.79	88.9298	79.3723	84.4073	107.927	101.743	84.2572	86.3293	71.1902	82.8832	80.8715	92.2933	89.2087	73.1886	93.8871	123.69	101.595	96.468	42.7318
RXN-11600: (expasy) 23S rRNA (uracil(747)-C(5))-methyltransferase [2,1,1,189]	82.3401	73.8557	79.5838	72.2563	80.0626	58.368	63.0585	61.736	77.9791	59.2996	63.5124	60.9393	85.0023	99.6919	90.9298	106.184	65.8689	69.32	72.3828	78.3961	88.0441	105.737	101.471	7.61007
PGPPHOSPHA-RXN: (expasy) Phosphatidylglycerophosphatase [3,1,3,27]	81.8207	91.9526	105.858	112.63	82.4029	136.05	105.977	89.8081	81.2688	127.796	108.222	97.9794	86.6255	104.012	104.808	91.3945	75.5918	67.0001	40.9326	90.0723	119.17	99.7522	94.5231	43.7014
RXN-13313: (expasy) Phosphatidylglycerophosphatase [3,1,3,27]	81.8207	91.9526	105.858	112.63	82.4029	136.05	105.977	89.8081	81.2688	127.796	108.222	97.9794	86.6255	104.012	104.808	91.3945	75.5918	67.0001	40.9326	90.0723	119.17	99.7522	94.5231	43.7014
PHOSPHASERSYN-RXN: (expasy) CDP-diacylglycerol--serine O-phosphatidyltransferase [2,7,8,8]	81.4612	88.0677	88.9582	88.6404	84.8159	120.525	92.7337	82.1711	79.5634	117.883	110.708	115.174	77.9503	79.0301	82.1818	101.616	75.366	69.9502	45.2949	85.9577	125.596	134.578	93.2383	41.4025
RXN-8668: (expasy) Peptide-methionine (S)-S-oxide reductase [1,8,4,11]	81.4558	76.6973	67.639	65.0696	80.2252	80.0554	75.6138	76.5593	82.207	93.9498	98.3694	89.0546	79.0884	58.5932	67.0901	81.9555	88.0213	82.7911	74.479	83.336	102.43	90.6695	103.054	193.014
PHOSACETYLTRANS-RXN: (expasy) Phosphate acetyltransferase [2,3,1,8]	80.5181	82.889	93.9312	81.9705	79.0618	44.9841	47.3397	51.9631	78.063	44.4136	57.3318	69.6007	87.9926	113.317	86.7237	71.4669	68.1069	67.889	76.402	81.6111	76.4734	88.7739	91.6478	43.2554
HYDROG-RXN: (expasy) Ferredoxin hydrogenase [1,12,7,2]	80.2697	91.9528	98.5942	82.5873	82.6459	38.6662	35.0192	33.7558	77.2392	47.3587	40.0151	36.4227	83.6446	88.3338	72.8731	77.5484	70.8501	74.2367	85.3443	80.1699	75.816	78.8164	86.1845	15.6303
L-IDITOL-2-DEHYDROGENASE-RXN: (expasy) L-iditol 2-dehydrogenase [1,1,1,14]	80.2305	152.609	157.213	154.493	81.5179	92.5626	127.584	132.215	83.274	55.054	76.9188	70.7799	80.9965	79.6532	84.4745	98.5954	76.9261	78.803	93.5109	86.1918	69.5265	75.3041	88.6873	32.4186
RXN-7644: (metacyc) D-sorbitol 2-dehydrogenase [1,1,1,14]	80.2305	145.907	147.369	144.807	81.5179	92.5626	127.584	132.175	83.274	55.0276	76.9188	70.7799	80.9965	79.6532	84.4745	98.5954	76.7047	78.4425	92.9757	86.1918	69.5265	75.2404	88.5299	32.4186
RXN-20784: (expasy) Tetraacyldisaccharide 4'-kinase [2,7,1,130]	80.1185	74.383	93.9934	83.3379	85.4212	109.729	90.7918	79.1614	82.009	110.762	110.425	86.3253	80.2295	76.9839	85.8998	82.6399	87.5447	81.8709	65.3456	85.8521	127.085	103.585	95.7411	43.5579
TETRAACYLDISACC4KIN-RXN: (expasy) Tetraacyldisaccharide 4'-kinase [2,7,1,130]	80.1185	74.383	93.9934	83.3379	85.4212	109.729	90.7918	79.1614	82.009	110.762	110.425	86.3253	80.2295	76.9839	85.8998	82.6399	87.5447	81.8709	65.3456	85.8521	127.085	103.585	95.7411	43.5579
RXN-12014: (expasy) GPR endopeptidase [3,4,24,78]	80.0256	13.7435	4.79526	2.37889	87.7248	98.4735	131.214	125.025	78.2042	44.3119	68.2251	69.2016	80.8427	52.8693	52.7163	56.7747	73.1338	70.1993	74.4867	81.1784	27.4418	22.1119	34.984	0
LIPIDADISACCHARIDESYNTH-RXN: (expasy) Lipid-A-disaccharide synthase [2,4,1,182]	79.8955	146.866	146.799	135.572	83.6146	112.602	91.9221	80.5888	74.9876	119.827	111.667	112.529	79.1431	66.8527	76.9082	94.6317	87.0332	84.0963	66.6843	85.6675	130.307	122.494	99.8551	45.6745
RXN-20785: (expasy) Lipid-A-disaccharide synthase [2,4,1,182]	79.8955	146.866	146.799	135.572	83.6146	112.602	91.9221	80.5888	74.9876	119.827	111.667	112.529	79.1431	66.8527	76.9082	94.6317	87.0332	84.0963	66.6843	85.6675	130.307	122.494	99.8551	45.6745
GLYCOLALDREDUCT-RXN: (expasy) Lactaldehyde reductase [1,1,1,77]	79.6522	143.409	153.066	139.418	80.256	56.0362	57.1025	54.0252	72.933	50.7733	64.9624	78.6736	79.6536	47.0913	46.0727	64.3875	70.8027	67.9249	77.8283	80.4203	56.693	73.0327	77.3235	5.592
LACTALDREDUCT-RXN: (expasy) Lactaldehyde reductase [1,1,1,77]	79.6522	143.409	153.066	139.418	80.256	56.0362	57.1025	54.0252	72.933	50.7733	64.9624	78.6736	79.6536	47.0913	46.0727	64.3875	70.8027	67.9249	77.8283	80.4203	56.693	73.0327	77.3235	5.592
RXN-8641: (expasy) Lactaldehyde reductase [1,1,1,77]	79.6522	143.409	153.066	139.418	80.256	56.0362	57.1025	54.0252	72.933	50.7733	64.9624	78.6736	79.6536	47.0913	46.0727	64.3875	70.8027	67.9249	77.8283	80.4203	56.693	73.0327	77.3235	5.592
2,8,1,6-RXN: (expasy) Biotin synthase [2,8,1,6]	79.5103	93.4637	109.886	98.294	79.5796	47.1898	47.1653	46.5564	78.9318	36.5596	42.5329	36.4552	76.6008	41.9228	48.2782	51.227	74.8906	79.2873	85.9795	76.4587	34.8446	34.6988	44.9578	47.7591
COBALAMIN5PSYN-RXN: (expasy) Adenosylcobinamide-GDP ribazoletransferase [2,7,8,26]	78.9858	82.0807	103.223	100.778	84.9826	54.8612	60.3648	57.6256	77.7806	60.7668	57.3177	53.0643	82.2254	86.1683	66.5578	92.6327	79.7856	77.6847	90.5728	77.6008	74.0334	75.386	79.1295	12.9123
COBALAMINSYN-RXN: (expasy) Adenosylcobinamide-GDP ribazoletransferase [2,7,8,26]	78.9858	82.0807	103.223	100.778	84.9826	54.8612	60.3648	57.6256	77.7806	60.7668	57.3177	53.0643	82.2254	86.1683	66.5578	92.6327	79.7856	77.6847	90.5728	77.6008	74.0334	75.386	79.1295	12.9123
RXN-19296: (expasy) Adenosylcobinamide-GDP ribazoletransferase [2,7,8,26]	78.9858	82.0807	103.223	100.778	84.9826	54.8612	60.3648	57.6256	77.7806	60.7668	57.3177	53.0643	82.2254	86.1683	66.5578	92.6327	79.7856	77.6847	90.5728	77.6008	74.0334	75.386	79.1295	12.9123
RXN-19297: (expasy) Adenosylcobinamide-GDP ribazoletransferase [2,7,8,26]	78.9858	82.0807	103.223	100.778	84.9826	54.8612	60.3648	57.6256	77.7806	60.7668	57.3177	53.0643	82.2254	86.1683	66.5578	92.6327	79.7856	77.6847	90.5728	77.6008	74.0334	75.386	79.1295	12.9123
RXN-19302: (expasy) Adenosylcobinamide-GDP ribazoletransferase [2,7,8,26]	78.9858	82.0807	103.223	100.778	84.9826	54.8612	60.3648	57.6256	77.7806	60.7668	57.3177	53.0643	82.2254	86.1683	66.5578	92.6327	79.7856	77.6847	90.5728	77.6008	74.0334	75.386	79.1295	12.9123
RXN-19303: (expasy) Adenosylcobinamide-GDP ribazoletransferase [2,7,8,26]	78.9858	82.0807	103.223	100.778	84.9826	54.8612	60.3648	57.6256	77.7806	60.7668	57.3177	53.0643	82.2254	86.1683	66.5578	92.6327	79.7856	77.6847	90.5728	77.6008	74.0334	75.386	79.1295	12.9123
RXN-19304: (expasy) Adenosylcobinamide-GDP ribazoletransferase [2,7,8,26]	78.9858	82.0807	103.223	100.778	84.9826	54.8612	60.3648	57.6256	77.7806	60.7668	57.3177	53.0643	82.2254	86.1683	66.5578	92.6327	79.7856	77.6847	90.5728	77.6008	74.0334	75.386	79.1295	12.9123
RXN-19305: (expasy) Adenosylcobinamide-GDP ribazoletransferase [2,7,8,26]	78.9858	82.0807	103.223	100.778	84.9826	54.8612	60.3648	57.6256	77.7806	60.7668	57.3177	53.0643	82.2254	86.1683	66.5578	92.6327	79.7856	77.6847	90.5728	77.6008	74.0334	75.386	79.1295	12.9123
RXN-19307: (expasy) Adenosylcobinamide-GDP ribazoletransferase [2,7,8,26]	78.9858	82.0807	103.223	100.778	84.9826	54.8612	60.3648	57.6256	77.7806	60.7668	57.3177	53.0643	82.2254	86.1683	66.5578	92.6327	79.7856	77.6847	90.5728	77.6008	74.0334	75.386	79.1295	12.9123
RXN-19308: (expasy) Adenosylcobinamide-GDP ribazoletransferase [2,7,8,26]	78.9858	82.0807	103.223	100.778	84.9826	54.8612	60.3648	57.6256	77.7806	60.7668	57.3177	53.0643	82.2254	86.1683	66.5578	92.6327	79.7856	77.6847	90.5728	77.6008	74.0334	75.386	79.1295	12.9123
RXN-19318: (expasy) Adenosylcobinamide-GDP ribazoletransferase [2,7,8,26]	78.9858	82.0807	103.223	100.778	84.9826	54.8612	60.3648	57.6256	77.7806	60.7668	57.3177	53.0643	82.2254	86.1683	66.5578	92.6327	79.7856	77.6847	90.5728	77.6008	74.0334	75.386	79.1295	12.9123
RXN-12402: (expasy) Alpha-D-xyloside xylohydrolase [3,2,1,177]	78.7395	242.792	191.691	175.374	78.6087	47.5555	50.3033	53.3811	79.0641	46.0702	54.6652	47.8573	79.0255	64.8713	69.7134	75.3671	74.092	77.7485	84.3413	80.7081	60.062	48.6317	71.7055	3.31088
RXN0-5001: (expasy) Alpha-D-xyloside xylohydrolase [3,2,1,177]	78.7395	242.792	191.691	175.374	78.6087	47.5555	50.3033	53.3811	79.0641	46.0702	54.6652	47.8573	79.0255	64.8713	69.7134	75.3671	74.092	77.7485	84.3413	80.7081	60.062	48.6317	71.7055	3.31088
ALCOHOL-DEHYDROGENASE-NADPORNOP+-RXN: (expasy) Alcohol dehydrogenase (NADP(+)) [1,1,1,2]	78.7115	73.3073	59.863	55.0586	91.6696	111.693	108.924	92.2386	85.1459	103.401	118.707	94.6286	85.5444	82.3838	88.482	74.4264	71.2127	67.9764	39.7159	93.9406	114.23	93.1647	104.302	30.3856
ENZRXN-201-RXN: (expasy) Alcohol dehydrogenase (NADP(+)) [1,1,1,2]	78.7115	73.3073	59.863	55.0586	91.6696	111.693	108.924	92.2386	85.1459	103.401	118.707	94.6286	85.5444	82.3838	88.482	74.4264	71.2127	67.9764	39.7159	93.9406	114.23	93.1647	104.302	30.3856
RXN-10717: (metacyc) indole acetaldehyde reductase [1,1,1,2]	78.7115	73.3073	59.863	55.0586	91.6696	111.693	108.924	92.2386	85.1459	103.401	118.707	94.6286	85.5444	82.3838	88.482	74.4264	71.2127	67.9764	39.7159	93.9406	114.23	93.1647	104.302	30.3856
RXN-12299: (expasy) Alcohol dehydrogenase (NADP(+)) [1,1,1,2]	78.7115	73.3073	59.863	55.0586	91.6696	111.693	108.924	92.2386	85.1459	103.401	118.707	94.6286	85.5444	82.3838	88.482	74.4264	71.2127	67.9764	39.7159	93.9406	114.23	93.1647	104.302	30.3856
RXN-12484: (expasy) Alcohol dehydrogenase (NADP(+)) [1,1,1,2]	78.7115	73.3073	59.863	55.0586	91.6696	111.693	108.924	92.2386	85.1459	103.401	118.707	94.6286	85.5444	82.3838	88.482	74.4264	71.2127	67.9764	39.7159	93.9406	114.23	93.1647	104.302	30.3856
RXN-14023: (expasy) Alcohol dehydrogenase (NADP(+)) [1,1,1,2]	78.7115	73.3073	59.863	55.0586	91.6696	111.693	108.924	92.2386	85.1459	103.401	118.707	94.6286	85.5444	82.3838	88.482	74.4264	71.2127	67.9764	39.7159	93.9406	114.23	93.1647	104.302	30.3856
RXN0-7154: (expasy) Alcohol dehydrogenase (NADP(+)) [1,1,1,2]	78.7115	73.3073	59.863	55.0586	91.6696	111.693	108.924	92.2386	85.1459	103.401	118.707	94.6286	85.5444	82.3838	88.482	74.4264	71.2127	67.9764	39.7159	93.9406	114.23	93.1647	104.302	30.3856
RXN-8340: (expasy) GTP 3',8-cyclase [4,1,99,22]	78.5904	60.1933	60.3889	55.5887	79.3695	54.8274	49.0374	49.1268	76.5328	58.5272	56.8994	52.6106	79.1514	115.578	85.8508	106.747	71.0593	70.2274	78.5496	71.7646	80.084	84.7193	87.851	50.5677
ACETYLHOMOSER-CYS-RXN: (expasy) O-acetylhomoserine aminocarboxypropyltransferase [2,5,1,49]	78.4534	13.5572	14.1799	14.168	84.4786	44.1814	44.2605	45.3806	76.3486	35.272	45.207	51.2276	82.1105	36.9517	31.2651	39.5654	69.2165	66.8176	76.0801	76.2584	32.7773	35.8222	44.167	12.6611
O-ACETYLHOMOSERINE-THIOL-LYASE-RXN: (expasy) O-acetylhomoserine aminocarboxypropyltransferase [2,5,1,49]	78.4534	13.5572	14.1799	14.168	84.4786	44.1814	44.2605	45.3806	76.3486	35.272	45.207	51.2276	82.1105	36.9517	31.2651	39.5654	69.2165	66.8176	76.0801	76.2584	32.7773	35.8222	44.167	12.6611
LTARTDEHYDRA-RXN: (expasy) L(+)-tartrate dehydratase [4,2,1,32]	78.37	201.582	180.766	172.581	80.111	46.4825	48.1885	45.3837	77.3964	37.3584	45.8434	38.5761	80.9261	52.7416	61.2163	63.9923	76.9135	75.7646	83.7242	79.0384	38.9132	30.4668	44.2253	16.2973
TRANSALDOL-RXN: (expasy) Transaldolase [2,2,1,2]	77.6972	331.371	320.959	277.278	73.5627	54.7472	56.6848	61.6091	73.8757	65.937	71.118	83.5018	71.8937	116.58	87.0685	125.854	74.5167	70.0418	93.4286	76.4507	142.072	174.497	160.484	52.0058
3,2,1,10-RXN: (expasy) Oligo-1,6-glucosidase [3,2,1,10]	77.1545	14.2162	11.5666	19.9515	77.7153	59.9085	74.0694	72.345	76.1789	62.2892	98.05	120.513	75.9409	81.4898	74.785	85.9294	63.302	60.0929	62.951	73.173	95.8993	109.286	112.489	0
KDO-8PSYNTH-RXN: (expasy) 3-deoxy-8-phosphooctulonate synthase [2,5,1,55]	77.0596	60.1578	76.636	82.1954	80.2213	100.953	82.7568	76.7858	79.1846	106.603	95.4235	85.0486	74.0597	86.396	82.2978	84.4288	80.3917	76.4047	66.4124	82.3843	112.086	108.567	97.5417	65.7563
L-ASPARTATE-OXID-RXN: (expasy) L-aspartate oxidase [1,4,3,16]	76.9103	125.493	130.377	124.144	79.9822	53.0589	51.1536	53.1101	73.3715	60.3262	58.579	56.866	77.7783	87.3904	72.5745	106.264	78.0643	83.5542	93.9025	77.0693	107.934	140.178	133.934	44.0656
RXN-10819: (expasy) Phenylacetate--CoA ligase [6,2,1,30]	76.4217	54.0013	71.9629	70.8623	76.3388	35.6774	25.4195	25.724	76.2527	33.8202	35.786	34.2088	77.8178	31.5701	36.5408	44.3048	73.4808	80.1172	91.764	77.8995	40.9807	37.5198	60.9491	6.06165
2,1,3,9-RXN: (expasy) N-acetylornithine carbamoyltransferase [2,1,3,9]	76.1427	8.00877	5.95291	7.12599	83.868	118.395	86.9489	72.4659	75.2174	97.8653	96.6108	83.5297	80.2768	68.1879	71.122	73.2071	70.6497	59.5384	36.3458	87.872	116.12	96.7977	95.9498	15.4024
METHIONINE-GAMMA-LYASE-RXN: (expasy) Methionine gamma-lyase [4,4,1,11]	75.7034	10.9548	4.45345	4.68629	83.4306	59.7035	62.8166	57.1923	74.7421	66.2962	64.7373	76.8349	80.5091	80.9172	81.7676	123.017	67.9752	61.9911	68.4351	82.5243	98.1137	135.045	122.651	12.2105
RXN-11063: (expasy) Methionine gamma-lyase [4,4,1,11]	75.7034	10.9548	4.45345	4.68629	83.4306	59.7035	62.8166	57.1923	74.7421	66.2962	64.7373	76.8349	80.5091	80.9172	81.7676	123.017	67.9752	61.9911	68.4351	82.5243	98.1137	135.045	122.651	12.2105
RXN-11064: (expasy) Methionine gamma-lyase [4,4,1,11]	75.7034	10.9548	4.45345	4.68629	83.4306	59.7035	62.8166	57.1923	74.7421	66.2962	64.7373	76.8349	80.5091	80.9172	81.7676	123.017	67.9752	61.9911	68.4351	82.5243	98.1137	135.045	122.651	12.2105
GLY3KIN-RXN: (expasy) Glycerate 3-kinase [2,7,1,31]	75.5188	187.063	187.897	180.518	82.7099	75.0788	67.9455	60.4936	72.7455	80.1796	83.2126	106.644	80.2097	61.152	64.7062	80.0046	70.6234	71.249	66.9109	82.3419	89.7871	92.3423	78.2935	16.9708
CHOLOYLGLYCINE-HYDROLASE-RXN: (expasy) Choloylglycine hydrolase [3,5,1,24]	75.16	11.2187	8.32385	9.17527	71.4665	36.1567	35.0375	35.8964	74.5836	41.7782	40.4945	37.942	73.4938	73.8124	86.0745	84.1551	63.0478	63.1961	66.2404	68.197	72.2222	85.0199	86.0963	6.94228
RXN-17388: (expasy) Choloylglycine hydrolase [3,5,1,24]	75.16	11.2187	8.32385	9.17527	71.4665	36.1567	35.0375	35.8964	74.5836	41.7782	40.4945	37.942	73.4938	73.8124	86.0745	84.1551	63.0478	63.1961	66.2404	68.197	72.2222	85.0199	86.0963	6.94228
PSERPHOSPHA-RXN: (expasy) Phosphoserine phosphatase [3,1,3,3]	74.9461	99.1201	101.51	86.3256	80.6392	44.2547	43.524	46.8332	74.0165	57.3506	72.8055	83.2162	80.0911	87.6091	77.3206	104.203	67.8185	68.428	73.3873	74.1178	109.435	145.795	131.58	52.2851
RXN0-5114: (expasy) Phosphoserine phosphatase [3,1,3,3]	74.9461	99.1201	101.51	86.3256	80.6392	44.2547	43.524	46.8332	74.0165	57.3506	72.8055	83.2162	80.0911	87.6091	77.3206	104.203	67.8185	68.428	73.3873	74.1178	109.435	145.795	131.58	52.2851
LYSYLTRANSFERASE-RXN: (expasy) Lysyltransferase [2,3,2,3]	74.9353	11.2757	4.68591	5.28537	75.6786	64.4919	86.074	90.8696	77.6131	48.1879	62.4356	69.8091	78.7136	51.3917	50.2329	55.8208	61.6817	59.0879	63.5407	72.6391	35.8742	36.306	44.8573	4.18751
RXN-8764: (expasy) Cobalt-precorrin-5B (C(1))-methyltransferase [2,1,1,195]	73.3808	12.1037	6.36838	7.97269	77.4617	53.8678	59.6082	53.4066	68.9076	57.9964	58.0266	51.5642	73.3148	71.3395	45.9949	82.4264	64.7126	64.6041	77.0836	72.0806	55.4242	64.3298	73.3465	2.64007
6-PHOSPHO-BETA-GLUCOSIDASE-RXN: (expasy) 6-phospho-beta-glucosidase [3,2,1,86]	73.0824	324.896	317.757	318.409	65.2652	29.2116	26.8206	29.4802	65.865	34.7502	32.4665	29.9864	58.0616	57.7829	50.4072	74.5862	101.825	52.9901	95.3074	73.5449	61.0605	84.223	80.739	14.3829
RXN0-6994: (expasy) 6-phospho-beta-glucosidase [3,2,1,86]	73.0824	317.554	312.752	312.917	65.2652	29.2116	26.8206	29.4802	65.865	34.7502	32.4665	29.9864	58.0616	57.7829	50.4072	74.5862	101.825	52.8499	95.1775	73.5449	61.0605	84.223	80.671	14.3829
RXN0-7002: (expasy) 6-phospho-beta-glucosidase [3,2,1,86]	73.0824	317.554	312.752	312.917	65.2652	29.2116	26.8206	29.4802	65.865	34.7502	32.4665	29.9864	58.0616	57.7829	50.4072	74.5862	101.825	52.8499	95.1775	73.5449	61.0605	84.223	80.671	14.3829
3,5,1,80-RXN: (expasy) N-acetylglucosamine-6-phosphate deacetylase [3,5,1,25]	73.069	183.75	184.308	161.301	75.3271	43.2346	41.8935	37.816	70.8228	40.9736	42.3848	52.364	75.8977	49.5712	50.5506	72.6448	68.3358	68.9342	76.6659	77.7897	69.2278	82.9606	96.4555	11.8327
NAG6PDEACET-RXN: (expasy) N-acetylglucosamine-6-phosphate deacetylase [3,5,1,25]	73.069	180.339	180.816	158.765	75.3271	43.2346	41.8935	37.816	70.8228	40.9736	42.3848	52.364	75.8977	49.5712	50.5506	72.6448	68.1575	68.6505	76.4071	77.7897	69.2278	82.9606	96.4555	11.8327
DMBPPRIBOSYLTRANS-RXN: (expasy) Nicotinate-nucleotide--dimethylbenzimidazole phosphoribosyltransferase [2,4,2,21]	72.5919	120.38	150.088	151.889	80.3592	55.0357	57.7355	52.822	64.2607	57.3099	47.6124	49.2336	72.1684	78.2174	63.0908	78.428	72.7064	75.7533	85.523	76.6785	61.9703	68.2555	75.2577	12.3435
RXN-19295: (expasy) Nicotinate-nucleotide--dimethylbenzimidazole phosphoribosyltransferase [2,4,2,21]	72.5919	120.38	150.088	151.889	80.3592	55.0357	57.7355	52.822	64.2607	57.3099	47.6124	49.2336	72.1684	78.2174	63.0908	78.428	72.7064	75.7533	85.523	76.6785	61.9703	68.2555	75.2577	12.3435
RXN-19298: (expasy) Nicotinate-nucleotide--dimethylbenzimidazole phosphoribosyltransferase [2,4,2,21]	72.5919	120.38	150.088	151.889	80.3592	55.0357	57.7355	52.822	64.2607	57.3099	47.6124	49.2336	72.1684	78.2174	63.0908	78.428	72.7064	75.7533	85.523	76.6785	61.9703	68.2555	75.2577	12.3435
RXN-19299: (expasy) Nicotinate-nucleotide--dimethylbenzimidazole phosphoribosyltransferase [2,4,2,21]	72.5919	120.38	150.088	151.889	80.3592	55.0357	57.7355	52.822	64.2607	57.3099	47.6124	49.2336	72.1684	78.2174	63.0908	78.428	72.7064	75.7533	85.523	76.6785	61.9703	68.2555	75.2577	12.3435
RXN-19300: (expasy) Nicotinate-nucleotide--dimethylbenzimidazole phosphoribosyltransferase [2,4,2,21]	72.5919	120.38	150.088	151.889	80.3592	55.0357	57.7355	52.822	64.2607	57.3099	47.6124	49.2336	72.1684	78.2174	63.0908	78.428	72.7064	75.7533	85.523	76.6785	61.9703	68.2555	75.2577	12.3435
RXN-19301: (expasy) Nicotinate-nucleotide--dimethylbenzimidazole phosphoribosyltransferase [2,4,2,21]	72.5919	120.38	150.088	151.889	80.3592	55.0357	57.7355	52.822	64.2607	57.3099	47.6124	49.2336	72.1684	78.2174	63.0908	78.428	72.7064	75.7533	85.523	76.6785	61.9703	68.2555	75.2577	12.3435
RXN-19306: (expasy) Nicotinate-nucleotide--dimethylbenzimidazole phosphoribosyltransferase [2,4,2,21]	72.5919	120.38	150.088	151.889	80.3592	55.0357	57.7355	52.822	64.2607	57.3099	47.6124	49.2336	72.1684	78.2174	63.0908	78.428	72.7064	75.7533	85.523	76.6785	61.9703	68.2555	75.2577	12.3435
RXN-19316: (expasy) Nicotinate-nucleotide--dimethylbenzimidazole phosphoribosyltransferase [2,4,2,21]	72.5919	120.38	150.088	151.889	80.3592	55.0357	57.7355	52.822	64.2607	57.3099	47.6124	49.2336	72.1684	78.2174	63.0908	78.428	72.7064	75.7533	85.523	76.6785	61.9703	68.2555	75.2577	12.3435
2,5,1,64-RXN: (expasy) synthase [2,2,1,9]	72.4765	79.8082	95.5504	87.3332	76.2524	102.036	84.7817	74.0517	73.6559	103.547	96.9246	90.8966	72.5497	71.4426	76.6238	78.6793	74.8484	70.2707	49.5984	78.9331	115.424	107.174	90.0081	37.7473
AMYLOSUCRASE-RXN: (expasy) Amylosucrase [2,4,1,4]	72.4155	5.31089	3.68217	2.76177	39.4134	33.96	41.3257	13.5519	51.3167	12.7429	31.1696	25.5948	75.6904	19.4672	23.451	46.1782	25.4367	38.4368	40.8442	25.4231	78.6065	66.8679	16.819	0
FOLYLPOLYGLUTAMATESYNTH-RXN: (expasy) Tetrahydrofolate synthase [6,3,2,17]	72.3472	80.7112	92.3255	87.2812	72.1619	38.2059	37.034	38.03	65.9124	37.8987	54.2827	67.3217	70.8665	37.0252	42.0782	46.1942	60.6739	58.6764	64.3587	68.3408	36.2726	40.7547	47.8469	27.1692
FORMYLTHFGLUSYNTH-RXN: (expasy) Tetrahydrofolate synthase [6,3,2,17]	72.3472	80.7112	92.3255	87.2812	72.1619	38.2059	37.034	38.03	65.9124	37.8987	54.2827	67.3217	70.8665	37.0252	42.0782	46.1942	60.6739	58.6764	64.3587	68.3408	36.2726	40.7547	47.8469	27.1692
RXN-6341: (expasy) Tetrahydrofolate synthase [6,3,2,17]	72.3472	80.7112	92.3255	87.2812	72.1619	38.2059	37.034	38.03	65.9124	37.8987	54.2827	67.3217	70.8665	37.0252	42.0782	46.1942	60.6739	58.6764	64.3587	68.3408	36.2726	40.7547	47.8469	27.1692
RXN0-2921: (expasy) Tetrahydrofolate synthase [6,3,2,17]	72.3472	80.7112	92.3255	87.2812	72.1619	38.2059	37.034	38.03	65.9124	37.8987	54.2827	67.3217	70.8665	37.0252	42.0782	46.1942	60.6739	58.6764	64.3587	68.3408	36.2726	40.7547	47.8469	27.1692
BTUR2-RXN: (expasy) Corrinoid adenosyltransferase [2,5,1,17]	71.6872	139.054	176.268	170.028	70.5456	39.2897	35.1505	37.3574	68.1682	46.4424	43.7446	40.3142	72.1483	73.1878	69.5455	76.9784	69.4588	71.1252	76.8998	74.4736	78.0937	85.3387	93.329	76.4938
RXN-19335: (expasy) Corrinoid adenosyltransferase [2,5,1,17]	71.6872	139.054	176.268	170.028	70.5456	39.2897	35.1505	37.3574	68.1682	46.4424	43.7446	40.3142	72.1483	73.1878	69.5455	76.9784	69.4588	71.1252	76.8998	74.4736	78.0937	85.3387	93.329	76.4938
RXN-19339: (expasy) Corrinoid adenosyltransferase [2,5,1,17]	71.6872	146.151	183.698	178.489	70.5456	39.2897	35.1505	37.3574	68.1682	46.4424	43.7446	40.3142	72.1483	73.1878	69.5455	76.9784	69.6886	71.4577	77.3668	74.4736	78.2185	85.3387	93.3987	76.4938
RXN-19368: (expasy) Corrinoid adenosyltransferase [2,5,1,17]	71.6872	139.054	176.268	170.028	70.5456	39.2897	35.1505	37.3574	68.1682	46.4424	43.7446	40.3142	72.1483	73.1878	69.5455	76.9784	69.4588	71.1252	76.8998	74.4736	78.0937	85.3387	93.329	76.4938
RXN-19369: (expasy) Corrinoid adenosyltransferase [2,5,1,17]	71.6872	139.054	176.268	170.028	70.5456	39.2897	35.1505	37.3574	68.1682	46.4424	43.7446	40.3142	72.1483	73.1878	69.5455	76.9784	69.4588	71.1252	76.8998	74.4736	78.0937	85.3387	93.329	76.4938
GLUCOKIN-RXN: (expasy) AMBIGUOUS [2,7,1,1; 2,7,1,2]	71.5983	49.9181	47.6697	52.7808	76.9592	47.3025	48.6764	44.8576	69.0548	36.7927	44.1716	40.2183	74.2053	54.5206	53.1522	73.101	61.799	60.7333	63.4977	74.852	60.6355	72.4614	81.9766	8.79909
URPHOS-RXN: (expasy) AMBIGUOUS [2,4,2,2; 2,4,2,3]	70.9298	124.743	105.178	100.538	75.1648	48.5165	52.2761	53.6877	71.8583	36.8297	41.1721	42.2777	67.8846	47.7849	52.4113	54.019	70.1702	79.8471	87.5796	68.3509	31.5784	27.0601	44.0943	148.286
3,2,1,52-RXN: (expasy) Beta-N-acetylhexosaminidase [3,2,1,52]	70.5743	156.469	228.283	244.039	70.8389	70.5896	92.078	96.8749	69.9288	48.0188	71	91.8622	71.9796	35.0661	33.9526	53.4816	82.6851	83.1001	103.778	74.7346	57.48	70.9202	81.1488	81.1985
RXN-12625: (metacyc) N,N'-diacetylchitobiose &beta;-N-acetylglucosaminidase [3,2,1,52]	70.5743	156.469	228.283	244.039	70.8389	70.5896	92.078	96.8749	69.9288	48.0188	71	91.8622	71.9796	35.0661	33.9526	53.4816	82.6851	83.1001	103.778	74.7346	57.48	70.9202	81.1488	81.1985
RXN-12626: (metacyc) chitotriose &beta;-N-acetylglucosaminidase [3,2,1,52]	70.5743	156.469	228.283	244.039	70.8389	70.5896	92.078	96.8749	69.9288	48.0188	71	91.8622	71.9796	35.0661	33.9526	53.4816	82.6851	83.1001	103.778	74.7346	57.48	70.9202	81.1488	81.1985
RXN-18082: (expasy) Beta-N-acetylhexosaminidase [3,2,1,52]	70.5743	156.469	228.283	244.039	70.8389	70.5896	92.078	96.8749	69.9288	48.0188	71	91.8622	71.9796	35.0661	33.9526	53.4816	82.6851	83.1001	103.778	74.7346	57.48	70.9202	81.1488	81.1985
RXN-21432: (expasy) Beta-N-acetylhexosaminidase [3,2,1,52]	70.5743	156.469	228.283	244.039	70.8389	70.5896	92.078	96.8749	69.9288	48.0188	71	91.8622	71.9796	35.0661	33.9526	53.4816	82.6851	83.1001	103.778	74.7346	57.48	70.9202	81.1488	81.1985
RXN0-5226: (expasy) Beta-N-acetylhexosaminidase [3,2,1,52]	70.5743	156.469	228.283	244.039	70.8389	70.5896	92.078	96.8749	69.9288	48.0188	71	91.8622	71.9796	35.0661	33.9526	53.4816	82.6851	83.1001	103.778	74.7346	57.48	70.9202	81.1488	81.1985
GPH-RXN: (expasy) Phosphoglycolate phosphatase [3,1,3,18]	69.6066	61.5862	51.8786	62.6874	76.2534	46.3804	49.323	50.7044	73.0821	59.6268	100.093	138.532	79.3532	58.1228	66.7351	59.4807	63.7919	64.203	71.1334	71.7172	60.3356	73.0739	77.2764	63.0431
2,3,1,128-RXN: (expasy) [Ribosomal protein S18]-alanine N-acetyltransferase [2,3,1,266]	68.4206	33.3755	25.4485	24.254	68.6136	77.957	110.23	120.806	77.3658	42.43	58.8734	53.6769	68.8866	36.61	39.8248	45.8111	64.9516	58.5092	68.6462	71.5683	27.9796	18.768	34.5555	59.2877
2,7,9,3-RXN: (expasy) Selenide, water dikinase [2,7,9,3]	65.8204	77.4121	96.9402	88.803	71.6911	46.9825	51.9305	47.6003	58.8373	44.5508	50.4992	48.1525	65.8937	66.032	50.3759	85.2729	63.2257	67.7812	70.2901	59.7152	54.3205	63.4427	72.6404	10.4247
GALACTOKIN-RXN: (expasy) Galactokinase [2,7,1,6]	65.8044	107.009	125.291	111.841	61.9582	37.9573	42.0775	43.622	65.5114	24.1627	30.9941	23.5688	64.9633	25.4671	32.7721	31.1976	54.6269	56.3407	54.0096	66.2789	22.5533	15.7893	24.2522	12.6869
LINOLENOYL-RXN: (expasy) Long-chain-fatty-acid--CoA ligase [6,2,1,3]	65.1653	92.9585	110.492	123.902	66.7374	67.4722	70.1531	73.2104	66.8417	68.1549	106.486	143.369	65.3659	44.2809	48.0323	54.8355	67.1523	65.7128	68.7781	68.3147	88.1584	90.9173	94.7325	73.6016
R223-RXN: (metacyc) octanoyl-CoA ligase [6,2,1,3]	65.1653	92.9585	110.492	123.902	66.7374	67.4722	70.1531	73.2104	66.8417	68.1549	106.486	143.369	65.3659	44.2809	48.0323	54.8355	67.1523	65.7128	68.7781	68.3147	88.1584	90.9173	94.7325	73.6016
RXN-12184: (expasy) Long-chain-fatty-acid--CoA ligase [6,2,1,3]	65.1653	92.9585	110.492	123.902	66.7374	67.4722	70.1531	73.2104	66.8417	68.1549	106.486	143.369	65.3659	44.2809	48.0323	54.8355	67.1523	65.7128	68.7781	68.3147	88.1584	90.9173	94.7325	73.6016
RXN-12978: (expasy) Long-chain-fatty-acid--CoA ligase [6,2,1,3]	65.1653	92.9585	110.492	123.902	66.7374	67.4722	70.1531	73.2104	66.8417	68.1549	106.486	143.369	65.3659	44.2809	48.0323	54.8355	67.1523	65.7128	68.7781	68.3147	88.1584	90.9173	94.7325	73.6016
RXN-13290: (metacyc) 15-tetracosenoate&mdash;CoA ligase [6,2,1,3]	65.1653	92.9585	110.492	123.902	66.7374	67.4722	70.1531	73.2104	66.8417	68.1549	106.486	143.369	65.3659	44.2809	48.0323	54.8355	67.1523	65.7128	68.7781	68.3147	88.1584	90.9173	94.7325	73.6016
RXN-13614: (expasy) Long-chain-fatty-acid--CoA ligase [6,2,1,3]	65.1653	92.9585	110.492	123.902	66.7374	67.4722	70.1531	73.2104	66.8417	68.1549	106.486	143.369	65.3659	44.2809	48.0323	54.8355	67.1523	65.7128	68.7781	68.3147	88.1584	90.9173	94.7325	73.6016
RXN-16380: (expasy) Long-chain-fatty-acid--CoA ligase [6,2,1,3]	65.1653	92.9585	110.492	123.902	66.7374	67.4722	70.1531	73.2104	66.8417	68.1549	106.486	143.369	65.3659	44.2809	48.0323	54.8355	67.1523	65.7128	68.7781	68.3147	88.1584	90.9173	94.7325	73.6016
RXN-16389: (expasy) Long-chain-fatty-acid--CoA ligase [6,2,1,3]	65.1653	92.9585	110.492	123.902	66.7374	67.4722	70.1531	73.2104	66.8417	68.1549	106.486	143.369	65.3659	44.2809	48.0323	54.8355	67.1523	65.7128	68.7781	68.3147	88.1584	90.9173	94.7325	73.6016
RXN-16393: (expasy) Long-chain-fatty-acid--CoA ligase [6,2,1,3]	65.1653	92.9585	110.492	123.902	66.7374	67.4722	70.1531	73.2104	66.8417	68.1549	106.486	143.369	65.3659	44.2809	48.0323	54.8355	67.1523	65.7128	68.7781	68.3147	88.1584	90.9173	94.7325	73.6016
RXN-16401: (expasy) Long-chain-fatty-acid--CoA ligase [6,2,1,3]	65.1653	92.9585	110.492	123.902	66.7374	67.4722	70.1531	73.2104	66.8417	68.1549	106.486	143.369	65.3659	44.2809	48.0323	54.8355	67.1523	65.7128	68.7781	68.3147	88.1584	90.9173	94.7325	73.6016
RXN-16402: (expasy) Long-chain-fatty-acid--CoA ligase [6,2,1,3]	65.1653	92.9585	110.492	123.902	66.7374	67.4722	70.1531	73.2104	66.8417	68.1549	106.486	143.369	65.3659	44.2809	48.0323	54.8355	67.1523	65.7128	68.7781	68.3147	88.1584	90.9173	94.7325	73.6016
RXN-16418: (expasy) Long-chain-fatty-acid--CoA ligase [6,2,1,3]	65.1653	92.9585	110.492	123.902	66.7374	67.4722	70.1531	73.2104	66.8417	68.1549	106.486	143.369	65.3659	44.2809	48.0323	54.8355	67.1523	65.7128	68.7781	68.3147	88.1584	90.9173	94.7325	73.6016
RXN-19751: (expasy) Long-chain-fatty-acid--CoA ligase [6,2,1,3]	65.1653	92.9585	110.492	123.902	66.7374	67.4722	70.1531	73.2104	66.8417	68.1549	106.486	143.369	65.3659	44.2809	48.0323	54.8355	67.1523	65.7128	68.7781	68.3147	88.1584	90.9173	94.7325	73.6016
RXN-19960: (expasy) Long-chain-fatty-acid--CoA ligase [6,2,1,3]	65.1653	92.9585	110.492	123.902	66.7374	67.4722	70.1531	73.2104	66.8417	68.1549	106.486	143.369	65.3659	44.2809	48.0323	54.8355	67.1523	65.7128	68.7781	68.3147	88.1584	90.9173	94.7325	73.6016
RXN-20651: (expasy) Long-chain-fatty-acid--CoA ligase [6,2,1,3]	65.1653	92.9585	110.492	123.902	66.7374	67.4722	70.1531	73.2104	66.8417	68.1549	106.486	143.369	65.3659	44.2809	48.0323	54.8355	67.1523	65.7128	68.7781	68.3147	88.1584	90.9173	94.7325	73.6016
RXN-21443: (expasy) Long-chain-fatty-acid--CoA ligase [6,2,1,3]	65.1653	92.9585	110.492	123.902	66.7374	67.4722	70.1531	73.2104	66.8417	68.1549	106.486	143.369	65.3659	44.2809	48.0323	54.8355	67.1523	65.7128	68.7781	68.3147	88.1584	90.9173	94.7325	73.6016
RXN-21445: (expasy) Long-chain-fatty-acid--CoA ligase [6,2,1,3]	65.1653	92.9585	110.492	123.902	66.7374	67.4722	70.1531	73.2104	66.8417	68.1549	106.486	143.369	65.3659	44.2809	48.0323	54.8355	67.1523	65.7128	68.7781	68.3147	88.1584	90.9173	94.7325	73.6016
RXN-21446: (expasy) Long-chain-fatty-acid--CoA ligase [6,2,1,3]	65.1653	92.9585	110.492	123.902	66.7374	67.4722	70.1531	73.2104	66.8417	68.1549	106.486	143.369	65.3659	44.2809	48.0323	54.8355	67.1523	65.7128	68.7781	68.3147	88.1584	90.9173	94.7325	73.6016
RXN-21447: (expasy) Long-chain-fatty-acid--CoA ligase [6,2,1,3]	65.1653	92.9585	110.492	123.902	66.7374	67.4722	70.1531	73.2104	66.8417	68.1549	106.486	143.369	65.3659	44.2809	48.0323	54.8355	67.1523	65.7128	68.7781	68.3147	88.1584	90.9173	94.7325	73.6016
RXN-21448: (expasy) Long-chain-fatty-acid--CoA ligase [6,2,1,3]	65.1653	92.9585	110.492	123.902	66.7374	67.4722	70.1531	73.2104	66.8417	68.1549	106.486	143.369	65.3659	44.2809	48.0323	54.8355	67.1523	65.7128	68.7781	68.3147	88.1584	90.9173	94.7325	73.6016
RXN-21449: (expasy) Long-chain-fatty-acid--CoA ligase [6,2,1,3]	65.1653	92.9585	110.492	123.902	66.7374	67.4722	70.1531	73.2104	66.8417	68.1549	106.486	143.369	65.3659	44.2809	48.0323	54.8355	67.1523	65.7128	68.7781	68.3147	88.1584	90.9173	94.7325	73.6016
RXN-21450: (expasy) Long-chain-fatty-acid--CoA ligase [6,2,1,3]	65.1653	92.9585	110.492	123.902	66.7374	67.4722	70.1531	73.2104	66.8417	68.1549	106.486	143.369	65.3659	44.2809	48.0323	54.8355	67.1523	65.7128	68.7781	68.3147	88.1584	90.9173	94.7325	73.6016
RXN-7904: (expasy) Long-chain-fatty-acid--CoA ligase [6,2,1,3]	65.1653	92.9585	110.492	123.902	66.7374	67.4722	70.1531	73.2104	66.8417	68.1549	106.486	143.369	65.3659	44.2809	48.0323	54.8355	67.1523	65.7128	68.7781	68.3147	88.1584	90.9173	94.7325	73.6016
RXN-9623: (expasy) Long-chain-fatty-acid--CoA ligase [6,2,1,3]	65.1653	92.9585	110.492	123.902	66.7374	67.4722	70.1531	73.2104	66.8417	68.1549	106.486	143.369	65.3659	44.2809	48.0323	54.8355	67.1523	65.7128	68.7781	68.3147	88.1584	90.9173	94.7325	73.6016
RXN-9644: (expasy) Long-chain-fatty-acid--CoA ligase [6,2,1,3]	65.1653	92.9585	110.492	123.902	66.7374	67.4722	70.1531	73.2104	66.8417	68.1549	106.486	143.369	65.3659	44.2809	48.0323	54.8355	67.1523	65.7128	68.7781	68.3147	88.1584	90.9173	94.7325	73.6016
RXN-9673: (expasy) Long-chain-fatty-acid--CoA ligase [6,2,1,3]	65.1653	92.9585	110.492	123.902	66.7374	67.4722	70.1531	73.2104	66.8417	68.1549	106.486	143.369	65.3659	44.2809	48.0323	54.8355	67.1523	65.7128	68.7781	68.3147	88.1584	90.9173	94.7325	73.6016
RXN0-7238: (expasy) Long-chain-fatty-acid--CoA ligase [6,2,1,3]	65.1653	94.51	112.83	126.233	66.7374	67.4722	70.1531	73.2104	66.8417	68.1549	106.486	143.369	65.3659	44.2809	48.0323	54.8355	67.1523	65.7128	68.7781	68.3147	88.1584	90.9173	94.7325	73.6016
RXN0-7239: (expasy) Long-chain-fatty-acid--CoA ligase [6,2,1,3]	65.1653	94.51	112.83	126.233	66.7374	67.4722	70.1531	73.2104	66.8417	68.1549	106.486	143.369	65.3659	44.2809	48.0323	54.8355	67.1523	65.7128	68.7781	68.3147	88.1584	90.9173	94.7325	73.6016
RXN0-7248: (expasy) Long-chain-fatty-acid--CoA ligase [6,2,1,3]	65.1653	94.51	112.83	126.233	66.7374	67.4722	70.1531	73.2104	66.8417	68.1549	106.486	143.369	65.3659	44.2809	48.0323	54.8355	67.1523	65.7128	68.7781	68.3147	88.1584	90.9173	94.7325	73.6016
RXN66-469: (metacyc) 3-methyl-branched fatty acyl-CoA ligase [6,2,1,3]	65.1653	92.9585	110.492	123.902	66.7374	67.4722	70.1531	73.2104	66.8417	68.1549	106.486	143.369	65.3659	44.2809	48.0323	54.8355	67.1523	65.7128	68.7781	68.3147	88.1584	90.9173	94.7325	73.6016
RXN66-477: (metacyc) straight chain fatty acyl-CoA ligase [6,2,1,3]	65.1653	92.9585	110.492	123.902	66.7374	67.4722	70.1531	73.2104	66.8417	68.1549	106.486	143.369	65.3659	44.2809	48.0323	54.8355	67.1523	65.7128	68.7781	68.3147	88.1584	90.9173	94.7325	73.6016
RXN66-480: (metacyc) phytenoyl-CoA synthetase [6,2,1,3]	65.1653	92.9585	110.492	123.902	66.7374	67.4722	70.1531	73.2104	66.8417	68.1549	106.486	143.369	65.3659	44.2809	48.0323	54.8355	67.1523	65.7128	68.7781	68.3147	88.1584	90.9173	94.7325	73.6016
RXN66-483: (expasy) Long-chain-fatty-acid--CoA ligase [6,2,1,3]	65.1653	92.9585	110.492	123.902	66.7374	67.4722	70.1531	73.2104	66.8417	68.1549	106.486	143.369	65.3659	44.2809	48.0323	54.8355	67.1523	65.7128	68.7781	68.3147	88.1584	90.9173	94.7325	73.6016
RXN66-484: (expasy) Long-chain-fatty-acid--CoA ligase [6,2,1,3]	65.1653	92.9585	110.492	123.902	66.7374	67.4722	70.1531	73.2104	66.8417	68.1549	106.486	143.369	65.3659	44.2809	48.0323	54.8355	67.1523	65.7128	68.7781	68.3147	88.1584	90.9173	94.7325	73.6016
TRANS-RXN0-623: (expasy) Long-chain-fatty-acid--CoA ligase [6,2,1,3]	65.1653	94.51	112.83	126.233	66.7374	67.4722	70.1531	73.2104	66.8417	68.1549	106.486	143.369	65.3659	44.2809	48.0323	54.8355	67.1523	65.7128	68.7781	68.3147	88.1584	90.9173	94.7325	73.6016
DARAB5PISOM-RXN: (expasy) Arabinose-5-phosphate isomerase [5,3,1,13]	64.7888	288.783	276.829	241.241	70.278	105.806	87.164	77.0816	66.5593	102.505	102.35	85.258	68.1795	74.541	75.5799	75.099	69.1873	67.7124	37.6353	71.7534	113.07	100.638	83.2596	83.3395
RXN-11860: (expasy) tRNA (cytidine(34)-2'-O)-methyltransferase [2,1,1,207]	64.6549	90.606	70.1492	63.916	66.6868	39.1805	43.3369	46.6283	63.6355	41.948	46.9665	55.3943	64.0841	32.3211	34.4198	38.354	63.9047	66.9664	73.814	61.8755	34.8494	33.6487	39.3652	83.2564
RXN-11865: (expasy) tRNA (cytidine(34)-2'-O)-methyltransferase [2,1,1,207]	64.6549	90.606	70.1492	63.916	66.6868	39.1805	43.3369	46.6283	63.6355	41.948	46.9665	55.3943	64.0841	32.3211	34.4198	38.354	63.9047	66.9664	73.814	61.8755	34.8494	33.6487	39.3652	83.2564
RXN-17809: (expasy) Cyclic pyranopterin monophosphate synthase [4,6,1,17]	64.642	52.8682	63.3319	56.8219	64.4066	44.8201	44.253	41.4941	66.6858	36.4651	40.3023	39.2595	68.691	42.9394	42.6878	60.6742	58.7036	55.4542	61.9062	68.5308	38.5898	33.1018	43.5089	35.2634
ERYTHRON4PDEHYDROG-RXN: (expasy) 4-phosphoerythronate dehydrogenase [1,1,1,290]	64.6246	67.0216	83.4261	81.212	63.6815	37.0436	31.2766	26.1492	60.6672	47.6469	43.4757	60.0683	64.0238	44.262	36.3809	61.0328	67.2526	68.7224	78.1748	63.5681	60.4939	84.7577	86.6727	25.0287
NAPHTHOATE-SYN-RXN: (expasy) 1,4-dihydroxy-2-naphthoyl-CoA synthase [4,1,3,36]	64.2668	100.053	131.404	109.492	69.0357	91.2739	72.9439	64.2568	65.115	79.1427	84.0122	82.3547	70.55	53.6592	63.6129	65.1069	70.8583	66.1359	53.3516	72.9235	88.9008	91.171	86.8109	34.8473
THRESYN-RXN: (expasy) Threonine synthase [4,2,3,1]	64.0945	106.881	106.661	104.324	65.6026	42.4282	44.2498	44.8929	67.1033	48.6341	61.1636	72.9634	64.9722	75.4927	66.2998	76.8955	65.4073	71.2459	84.1996	65.6451	79.7463	95.4073	101.637	5.63027
RXN-16788: (expasy) Adenosylcobalamin/alpha-ribazole phosphatase [3,1,3,73]	63.924	70.5042	70.766	68.4696	69.712	46.1668	45.3755	42.3118	63.5245	71.185	57.7751	55.3479	65.1441	164.965	131.454	131.919	62.4398	63.7001	67.3539	64.3439	132.037	147.148	136.83	11.7883
RXN-19310: (expasy) Adenosylcobalamin/alpha-ribazole phosphatase [3,1,3,73]	63.924	70.5042	70.766	68.4696	69.712	46.1668	45.3755	42.3118	63.5245	71.185	57.7751	55.3479	65.1441	164.965	131.454	131.919	62.4398	63.7001	67.3539	64.3439	132.037	147.148	136.83	11.7883
RXN-19313: (expasy) Adenosylcobalamin/alpha-ribazole phosphatase [3,1,3,73]	63.924	70.5042	70.766	68.4696	69.712	46.1668	45.3755	42.3118	63.5245	71.185	57.7751	55.3479	65.1441	164.965	131.454	131.919	62.4398	63.7001	67.3539	64.3439	132.037	147.148	136.83	11.7883
RXN-19314: (expasy) Adenosylcobalamin/alpha-ribazole phosphatase [3,1,3,73]	63.924	70.5042	70.766	68.4696	69.712	46.1668	45.3755	42.3118	63.5245	71.185	57.7751	55.3479	65.1441	164.965	131.454	131.919	62.4398	63.7001	67.3539	64.3439	132.037	147.148	136.83	11.7883
RXN-19315: (expasy) Adenosylcobalamin/alpha-ribazole phosphatase [3,1,3,73]	63.924	70.5042	70.766	68.4696	69.712	46.1668	45.3755	42.3118	63.5245	71.185	57.7751	55.3479	65.1441	164.965	131.454	131.919	62.4398	63.7001	67.3539	64.3439	132.037	147.148	136.83	11.7883
RXN-19319: (expasy) Adenosylcobalamin/alpha-ribazole phosphatase [3,1,3,73]	63.924	70.5042	70.766	68.4696	69.712	46.1668	45.3755	42.3118	63.5245	71.185	57.7751	55.3479	65.1441	164.965	131.454	131.919	62.4398	63.7001	67.3539	64.3439	132.037	147.148	136.83	11.7883
RXN-19320: (expasy) Adenosylcobalamin/alpha-ribazole phosphatase [3,1,3,73]	63.924	70.5042	70.766	68.4696	69.712	46.1668	45.3755	42.3118	63.5245	71.185	57.7751	55.3479	65.1441	164.965	131.454	131.919	62.4398	63.7001	67.3539	64.3439	132.037	147.148	136.83	11.7883
RXN-19322: (expasy) Adenosylcobalamin/alpha-ribazole phosphatase [3,1,3,73]	63.924	70.5042	70.766	68.4696	69.712	46.1668	45.3755	42.3118	63.5245	71.185	57.7751	55.3479	65.1441	164.965	131.454	131.919	62.4398	63.7001	67.3539	64.3439	132.037	147.148	136.83	11.7883
RXN-19323: (expasy) Adenosylcobalamin/alpha-ribazole phosphatase [3,1,3,73]	63.924	70.5042	70.766	68.4696	69.712	46.1668	45.3755	42.3118	63.5245	71.185	57.7751	55.3479	65.1441	164.965	131.454	131.919	62.4398	63.7001	67.3539	64.3439	132.037	147.148	136.83	11.7883
RXN-19324: (expasy) Adenosylcobalamin/alpha-ribazole phosphatase [3,1,3,73]	63.924	70.5042	70.766	68.4696	69.712	46.1668	45.3755	42.3118	63.5245	71.185	57.7751	55.3479	65.1441	164.965	131.454	131.919	62.4398	63.7001	67.3539	64.3439	132.037	147.148	136.83	11.7883
RXN-19326: (expasy) Adenosylcobalamin/alpha-ribazole phosphatase [3,1,3,73]	63.924	70.5042	70.766	68.4696	69.712	46.1668	45.3755	42.3118	63.5245	71.185	57.7751	55.3479	65.1441	164.965	131.454	131.919	62.4398	63.7001	67.3539	64.3439	132.037	147.148	136.83	11.7883
RXN-8770: (expasy) Adenosylcobalamin/alpha-ribazole phosphatase [3,1,3,73]	63.924	70.5042	70.766	68.4696	69.712	46.1668	45.3755	42.3118	63.5245	71.185	57.7751	55.3479	65.1441	164.965	131.454	131.919	62.4398	63.7001	67.3539	64.3439	132.037	147.148	136.83	11.7883
RXN-11586: (expasy) 23S rRNA (adenine(2503)-C(2))-methyltransferase [2,1,1,192]	62.6128	70.3795	73.3021	72.7341	63.1997	39.8339	44.6762	49.7282	63.5962	39.8888	51.5464	75.1112	66.2507	38.1272	40.6403	51.9036	70.3525	79.8472	93.2649	58.2639	43.4081	47.2206	58.4243	57.531
RIBOFLAVIN-SYN-RXN: (expasy) Riboflavin synthase [2,5,1,9]	62.3876	37.8514	46.9973	45.9812	62.6196	44.0153	44.1588	39.146	63.8076	28.6362	31.8125	36.37	59.9725	28.4715	31.6738	37.5091	56.7714	52.8653	59.2277	59.548	20.8543	22.1772	29.5885	25.549
3,1,21,2-RXN: (expasy) Deoxyribonuclease IV [3,1,21,2]	61.2725	72.1986	84.2283	81.6893	63.0616	43.9542	44.8909	45.7037	61.2433	35.6769	38.233	36.5469	61.9871	31.3335	35.077	45.991	66.7482	65.6596	82.0886	59.2314	26.4382	31.0569	38.5106	32.7016
GLUTAMATE-SYNTHASE-NADH-RXN: (expasy) Glutamate synthase (NADH) [1,4,1,14]	61.2261	9.38541	3.37239	2.02752	63.8312	34.1138	27.9193	26.2262	58.9904	32.5004	33.7084	34.9515	58.7426	39.5408	41.7694	60.8188	51.7447	50.3748	52.5165	61.132	21.8455	21.9262	31.7211	3.02333
LEUCYLTRANSFERASE-RXN: (expasy) Lysine/arginine leucyltransferase [2,3,2,6]	61.0749	104.254	124.88	128.648	68.0978	91.7983	70.4121	59.0421	61.3804	87.8781	73.2548	73.1455	63.5673	54.7122	57.8267	66.855	59.175	59.8097	37.903	70.8514	106.06	96.1151	75.8926	32.4132
RXN-17846: (expasy) Lysine/arginine leucyltransferase [2,3,2,6]	61.0749	104.254	124.88	128.648	68.0978	91.7983	70.4121	59.0421	61.3804	87.8781	73.2548	73.1455	63.5673	54.7122	57.8267	66.855	59.175	59.8097	37.903	70.8514	106.06	96.1151	75.8926	32.4132
RXN-17847: (expasy) Lysine/arginine leucyltransferase [2,3,2,6]	61.0749	104.254	124.88	128.648	68.0978	91.7983	70.4121	59.0421	61.3804	87.8781	73.2548	73.1455	63.5673	54.7122	57.8267	66.855	59.175	59.8097	37.903	70.8514	106.06	96.1151	75.8926	32.4132
RXN-17848: (expasy) Lysine/arginine leucyltransferase [2,3,2,6]	61.0749	104.254	124.88	128.648	68.0978	91.7983	70.4121	59.0421	61.3804	87.8781	73.2548	73.1455	63.5673	54.7122	57.8267	66.855	59.175	59.8097	37.903	70.8514	106.06	96.1151	75.8926	32.4132
3,2,1,135-RXN: (expasy) Neopullulanase [3,2,1,135]	60.9644	79.6318	83.1206	73.4561	55.0077	37.5631	44.7629	43.9032	61.791	22.4755	29.9576	23.3611	61.056	32.6698	34.1385	33.0611	49.5677	45.5542	48.9869	56.5681	17.1526	14.4159	21.686	21.3094
THIAMIN-PYROPHOSPHOKINASE-RXN: (expasy) Thiamine diphosphokinase [2,7,6,2]	60.5027	10.363	8.68207	9.60796	59.7289	35.1244	39.6225	35.5028	60.6794	35.9686	37.3138	32.6898	58.4929	40.6148	44.7166	42.434	54.9931	44.9466	52.19	57.7853	34.1742	26.9981	39.9051	0
2,7,7,33-RXN: (expasy) Glucose-1-phosphate cytidylyltransferase [2,7,7,33]	60.4111	9.45302	5.45107	4.23061	53.1263	26.9647	34.79	28.7562	56.9235	8.76401	9.34551	7.11344	54.3164	8.52407	6.28956	8.99586	44.9679	33.8044	34.2112	56.2927	8.48154	7.06393	13.2301	0
RHAMNISOM-RXN: (expasy) L-rhamnose isomerase [5,3,1,14]	60.1714	153.329	121.151	105.818	62.1274	58.3959	49.0935	41.5818	59.447	48.495	42.3475	46.8795	59.1764	30.9156	27.3654	46.8043	64.1349	60.6479	50.0117	66.7663	51.6942	51.9221	67.961	3.84256
RXN-13403: (expasy) Uroporphyrinogen-III C-methyltransferase [2,1,1,107]	59.9975	167.187	132.212	121.891	61.6394	74.4062	108.756	115.529	56.3338	30.7192	55.4153	53.6383	60.2665	26.6199	25.4823	31.4295	55.8759	57.3875	64.8101	56.7034	16.4777	17.3437	23.146	27.5297
IMPCYCLOHYDROLASE-RXN: (expasy) IMP cyclohydrolase [3,5,4,10]	59.8702	51.8195	42.7631	47.5374	62.8081	39.9772	34.5582	35.2117	56.8005	45.9157	51.7911	68.5591	60.9433	55.2827	51.1055	65.8644	66.6478	68.1258	81.0252	59.7179	61.1322	73.9675	84.1105	61.9061
2-NITROPROPANE-DIOXYGENASE-RXN: (expasy) Nitronate monooxygenase [1,13,12,16]	59.6125	9.74077	4.57315	4.95206	60.7962	84.1642	120.122	121.989	54.6033	40.1601	58.5777	57.3733	59.0016	40.436	42.5698	57.1854	50.5489	48.5171	50.4665	60.9804	38.3731	41.7976	48.6158	10.5122
RXN-16322: (expasy) Nitronate monooxygenase [1,13,12,16]	59.6125	9.74077	4.57315	4.95206	60.7962	84.1642	120.122	121.989	54.6033	40.1601	58.5777	57.3733	59.0016	40.436	42.5698	57.1854	50.5489	48.5171	50.4665	60.9804	38.3731	41.7976	48.6158	10.5122
DIMETHUROPORDEHYDROG-RXN: (expasy) Precorrin-2 dehydrogenase [1,3,1,76]	59.5431	125.667	102.554	94.8736	60.8667	63.8095	90.2395	96.8596	61.3924	29.6208	50.7407	44.3028	61.8888	33.1871	32.6077	36.5283	52.348	55.3959	53.6626	57.8975	18.2713	14.7295	22.8887	37.6507
2,7,1,156-RXN: (expasy) Adenosylcobinamide kinase [2,7,1,156]	58.9363	241.471	295.254	347.248	59.8811	34.1523	29.9978	29.7819	56.3507	35.0324	34.5805	30.0349	54.0283	61.1697	58.3491	67.433	61.563	75.4119	56.0347	63.4184	56.8646	55.5616	63.9632	6.71104
COBINAMIDEKIN-RXN: (expasy) Adenosylcobinamide kinase [2,7,1,156]	58.9363	241.471	295.254	347.248	59.8811	34.1523	29.9978	29.7819	56.3507	35.0324	34.5805	30.0349	54.0283	61.1697	58.3491	67.433	61.563	75.4119	56.0347	63.4184	56.8646	55.5616	63.9632	6.71104
RXN-14063: (expasy) Adenosylcobinamide kinase [2,7,1,156]	58.9363	241.471	295.254	347.248	59.8811	34.1523	29.9978	29.7819	56.3507	35.0324	34.5805	30.0349	54.0283	61.1697	58.3491	67.433	61.563	75.4119	56.0347	63.4184	56.8646	55.5616	63.9632	6.71104
THREDEHYD-RXN: (expasy) Threonine ammonia-lyase [4,3,1,19]	58.6318	220.166	184.522	163.093	64.6017	66.9043	94.6856	104.454	56.9524	53.0111	84.5209	96.7433	59.3562	39.5866	39.5789	53.4198	63.0947	64.8771	75.7095	59.9128	40.3579	50.4196	56.6952	97.7848
RHAMNULOKIN-RXN: (expasy) Rhamnulokinase [2,7,1,5]	58.3785	161.536	132.511	122.155	59.9217	48.0617	41.2595	39.9686	60.3333	38.2229	36.7759	36.2222	59.0468	45.1052	44.0564	48.262	58.6258	54.2269	49.9478	59.7567	47.1524	39.7474	60.3874	10.6699
BUTYRYL-COA-DEHYDROGENASE-RXN: (expasy) Short-chain acyl-CoA dehydrogenase [1,3,8,1]	57.7423	39.9263	36.4578	32.0107	57.3916	40.4813	45.1198	41.9919	54.0883	22.7507	27.246	29.5327	53.6465	22.5165	21.3072	33.0996	56.9286	60.6864	70.909	56.8077	11.3232	17.5965	26.1157	8.0205
PROPCOASYN-RXN: (expasy) Short-chain acyl-CoA dehydrogenase [1,3,8,1]	57.7423	39.9263	36.4578	32.0107	57.3916	40.4813	45.1198	41.9919	54.0883	22.7507	27.246	29.5327	53.6465	22.5165	21.3072	33.0996	56.9286	60.6864	70.909	56.8077	11.3232	17.5965	26.1157	8.0205
RXN-13449: (expasy) Short-chain acyl-CoA dehydrogenase [1,3,8,1]	57.7423	39.9263	36.4578	32.0107	57.3916	40.4813	45.1198	41.9919	54.0883	22.7507	27.246	29.5327	53.6465	22.5165	21.3072	33.0996	56.9286	60.6864	70.909	56.8077	11.3232	17.5965	26.1157	8.0205
PORPHOBILSYNTH-RXN: (expasy) Porphobilinogen synthase [4,2,1,24]	57.4647	139.878	142.479	121.095	62.366	69.5499	99.6451	111.104	56.3767	31.9679	48.735	49.2434	59.9421	26.1115	31.0016	37.048	55.8375	62.8036	70.2886	57.471	22.8182	20.1497	27.785	93.4423
RXN0-5359: (expasy) Diguanylate cyclase [2,7,7,65]	57.1216	423.268	546.794	565.901	56.095	37.6472	43.6813	47.7774	56.2682	34.1523	41.8543	33.6669	62.0061	47.1578	53.063	45.3252	58.3766	67.4674	71.4774	54.1073	42.413	32.1219	42.9576	25.1294
RXN-11588: (expasy) 23S rRNA (guanosine(2251)-2'-O)-methyltransferase [2,1,1,185]	56.9974	170.739	156.711	150.966	60.4833	89.1911	78.5093	66.4421	50.8808	101.712	95.7187	86.0265	53.3755	69.5854	72.1503	84.2608	58.111	54.2485	41.2434	60.8866	97.4196	85.2848	66.0327	72.6734
GSAAMINOTRANS-RXN: (expasy) Glutamate-1-semialdehyde 2,1-aminomutase [5,4,3,8]	56.9528	85.1476	79.7647	70.4992	59.8997	63.4227	91.2908	98.8549	58.2878	30.6672	45.7531	46.8825	59.94	25.7883	28.101	37.3593	56.6485	58.1144	67.4393	58.9642	20.9358	24.4064	30.5572	52.3375
OHMETHYLBILANESYN-RXN: (expasy) Hydroxymethylbilane synthase [2,5,1,61]	55.5823	157.092	125.131	101.381	60.1472	75.8016	110.736	119.227	53.1021	32.3772	54.57	53.5183	58.6116	30.3694	32.5511	36.3855	60.6382	60.3199	65.7779	56.0431	19.3086	19.9979	25.5345	47.9692
3,2,1,17-RXN: (expasy) Lysozyme [3,2,1,17]	54.1613	87.2664	99.3734	97.9333	52.9506	28.6607	32.9701	29.1703	54.252	30.9722	50.4749	55.6228	57.5369	36.8384	41.2391	31.5358	49.0202	52.6433	56.7171	50.669	40.8209	39.0603	46.1396	23.6712
FPPSYN-RXN: (expasy) (2E,6E)-farnesyl diphosphate synthase [2,5,1,10]	53.4631	104.046	109.803	106.173	55.5614	23.2595	22.3833	24.0912	52.766	23.141	24.0024	22.4931	54.5175	26.6652	27.5671	33.9237	49.5603	47.5733	52.5865	52.165	24.7482	23.3008	31.2757	29.3816
DTMPKI-RXN: (expasy) AMBIGUOUS [2,7,4,12; 2,7,4,13; 2,7,4,9]	52.8674	49.1961	64.0401	64.7804	56.8789	74.4276	103.662	105.412	47.0284	66.4612	89.2412	113.081	58.4911	68.0392	56.9381	61.6396	61.9677	61.3914	79.5334	55.2646	80.1373	92.1716	90.9925	32.0342
1,1,1,292-RXN: (expasy) 1,5-anhydro-D-fructose reductase (1,5-anhydro-D-mannitol-forming) [1,1,1,292]	52.4319	48.6158	42.8839	46.1286	55.7019	46.5537	46.501	47.1287	50.032	68.3399	76.9948	90.2561	57.5423	121.808	89.7559	118.308	49.8721	47.2708	58.6765	53.0767	115.251	162.89	145.323	20.5161
HOMOSERKIN-RXN: (expasy) Homoserine kinase [2,7,1,39]	51.2668	102.608	94.1387	90.1227	57.8216	37.9201	43.4845	40.9409	47.3133	45.4618	56.8607	72.8836	54.3941	61.5865	51.7034	57.3649	54.358	49.6733	51.0296	54.3365	62.5475	76.9686	76.2915	45.21
PGLYCDEHYDROG-RXN: (expasy) Phosphoglycerate dehydrogenase [1,1,1,95]	51.1986	106.529	105.893	113.603	54.9448	33.2626	35.0666	35.2093	52.8662	39.6672	51.5254	72.2204	52.3695	59.9844	49.3996	59.0788	51.6072	51.0826	61.1315	55.7674	72.5351	88.2912	95.9497	32.5509
GLYCDEH-RXN: (expasy) Glycerol dehydrogenase [1,1,1,6]	50.867	207.587	189.205	156.341	52.468	32.2124	29.8614	29.1902	53.5298	41.6791	37.9943	36.5533	56.8911	88.509	67.9766	109.596	55.1521	54.1015	66.7376	53.7667	97.7684	139.938	131.162	46.4635
GLUTRNAREDUCT-RXN: (expasy) Glutamyl-tRNA reductase [1,2,1,70]	50.8299	116.954	167.726	163.878	53.8306	53.6699	70.2561	78.6241	50.8263	24.5008	36.8069	37.1424	50.8124	24.2272	25.9864	29.4281	50.9514	51.6002	57.5888	47.9236	18.6619	20.1075	22.9085	52.6563
RXN-12463: (expasy) 23S rRNA (cytidine(1920)-2'-O)-methyltransferase [2,1,1,226]	50.2266	8.04088	3.62151	6.56588	55.6341	31.3469	33.361	34.0144	50.6817	31.049	44.7177	65.6566	50.0153	40.8232	35.8537	53.5969	42.9651	38.5877	41.2846	50.4059	46.0349	63.1059	59.5377	0
RXN-8769: (expasy) Cobyrinate a,c-diamide synthase (glutamine-hydrolyzing) [6,3,5,11]	49.9308	7.38414	3.60669	3.75052	44.5894	28.1034	29.9847	28.889	43.6423	18.6774	20.7748	21.2258	44.2797	21.5413	19.2537	31.0149	44.3162	40.7115	46.8685	45.8362	17.7397	17.2721	26.8786	0
UREASE-RXN: (expasy) Urease [3,5,1,5]	49.2966	7.68066	2.70471	1.42036	49.3556	23.4337	15.9161	19.5399	49.3797	17.8572	22.64	21.4944	51.0584	33.9092	41.927	50.6526	41.1767	48.4833	43.8316	54.6324	37.2594	27.6732	41.1945	112.331
ADPREDUCT-RXN: (metacyc) ADP reductase [1,17,4,1]	49.1279	531.994	595.927	578.917	47.4055	31.8482	26.9003	27.345	46.9197	36.4889	28.2848	35.9243	46.9697	17.592	19.5225	40.5364	82.2194	100.407	127.763	48.4055	41.5828	57.63	78.8107	122.846
CDPREDUCT-RXN: (expasy) Ribonucleoside-diphosphate reductase [1,17,4,1]	49.1279	531.994	595.927	578.917	47.4055	31.8482	26.9003	27.345	46.9197	36.4889	28.2848	35.9243	46.9697	17.592	19.5225	40.5364	82.2194	100.407	127.763	48.4055	41.5828	57.63	78.8107	122.846
GDPREDUCT-RXN: (expasy) Ribonucleoside-diphosphate reductase [1,17,4,1]	49.1279	531.994	595.927	578.917	47.4055	31.8482	26.9003	27.345	46.9197	36.4889	28.2848	35.9243	46.9697	17.592	19.5225	40.5364	82.2194	100.407	127.763	48.4055	41.5828	57.63	78.8107	122.846
RIBONUCLEOSIDE-DIP-REDUCTI-RXN: (expasy) Ribonucleoside-diphosphate reductase [1,17,4,1]	49.1279	531.994	595.927	578.917	47.4055	31.8482	26.9003	27.345	46.9197	36.4889	28.2848	35.9243	46.9697	17.592	19.5225	40.5364	82.2194	100.407	127.763	48.4055	41.5828	57.63	78.8107	122.846
RIBONUCLEOSIDE-DIP-REDUCTII-RXN: (expasy) Ribonucleoside-diphosphate reductase [1,17,4,1]	49.1279	531.994	595.927	578.917	47.4055	31.8482	26.9003	27.345	46.9197	36.4889	28.2848	35.9243	46.9697	17.592	19.5225	40.5364	82.2194	100.407	127.763	48.4055	41.5828	57.63	78.8107	122.846
RXN0-722: (expasy) Ribonucleoside-diphosphate reductase [1,17,4,1]	49.1279	531.994	595.927	578.917	47.4055	31.8482	26.9003	27.345	46.9197	36.4889	28.2848	35.9243	46.9697	17.592	19.5225	40.5364	82.2194	100.407	127.763	48.4055	41.5828	57.63	78.8107	122.846
RXN0-747: (expasy) Ribonucleoside-diphosphate reductase [1,17,4,1]	49.1279	531.994	595.927	578.917	47.4055	31.8482	26.9003	27.345	46.9197	36.4889	28.2848	35.9243	46.9697	17.592	19.5225	40.5364	82.2194	100.407	127.763	48.4055	41.5828	57.63	78.8107	122.846
RXN0-748: (expasy) Ribonucleoside-diphosphate reductase [1,17,4,1]	49.1279	531.994	595.927	578.917	47.4055	31.8482	26.9003	27.345	46.9197	36.4889	28.2848	35.9243	46.9697	17.592	19.5225	40.5364	82.2194	100.407	127.763	48.4055	41.5828	57.63	78.8107	122.846
UDPREDUCT-RXN: (expasy) Ribonucleoside-diphosphate reductase [1,17,4,1]	49.1279	531.994	595.927	578.917	47.4055	31.8482	26.9003	27.345	46.9197	36.4889	28.2848	35.9243	46.9697	17.592	19.5225	40.5364	82.2194	100.407	127.763	48.4055	41.5828	57.63	78.8107	122.846
RXN0-6563: (expasy) Low-specificity L-threonine aldolase [4,1,2,48]	48.9517	95.8819	123.231	110.403	49.6668	32.6461	32.7158	30.26	48.3761	33.407	40.8474	52.4427	48.5428	64.5709	56.6654	69.6243	48.4269	43.9421	49.5728	48.2246	68.8845	80.3995	79.8971	35.0834
3,4,21,102-RXN: (expasy) C-terminal processing peptidase [3,4,21,102]	48.9461	91.3475	127.919	128.369	47.0208	31.752	34.6411	34.1161	48.9304	22.7228	26.4627	24.6318	46.7802	26.4656	27.3338	32.8376	47.1516	48.2926	54.0513	48.1547	17.9498	18.6843	24.4609	32.6813
RXN-15294: (expasy) Bacterial non-heme ferritin [1,16,3,2]	47.5735	55.0857	80.8968	83.3832	40.6673	23.7288	16.3705	19.1374	45.6139	25.3197	19.2077	24.7548	40.017	22.2996	22.6153	28.8292	57.6273	64.7197	82.1433	44.7999	30.2333	37.2263	58.5922	64.8541
RIBOKIN-RXN: (expasy) Ribokinase [2,7,1,15]	47.2791	162.271	130.239	122.71	58.0706	37.7627	35.1316	31.3959	47.546	63.1038	58.9388	70.6359	55.8521	117.681	85.6923	103.873	56.9501	63.4174	75.1128	52.4953	122.392	147.408	145.186	42.828
RXN-8344: (expasy) Molybdopterin adenylyltransferase [2,7,7,75]	46.6325	68.1142	63.4331	56.345	44.9714	35.1631	35.1767	35.6569	44.1698	32.0256	33.6364	34.2891	42.716	42.1233	38.185	55.815	37.903	37.0301	34.881	44.7285	48.1609	58.3727	57.7441	15.049
RXN-19736: (expasy) Oxaloacetate decarboxylase (Na(+) extruding) [7,2,4,2]	46.2687	7.13434	3.0189	2.04168	39.3797	61.4055	96.5711	96.073	42.7701	29.0053	43.7255	36.5351	41.7777	32.0082	31.9109	38.325	38.5176	35.2866	38.0913	39.6228	20.5775	14.5767	19.4046	4.46127
NAG1P-URIDYLTRANS-RXN: (expasy) UDP-N-acetylglucosamine diphosphorylase [2,7,7,23]	45.629	140.374	103.13	100.504	45.9823	29.7026	27.3134	26.7848	42.9055	39.404	47.1595	61.1014	48.9799	45.197	30.8065	50.8576	43.5296	51.0758	58.5339	44.0844	64.2323	82.162	79.4741	108.362
MYO-INOSITOL-1-PHOSPHATE-SYNTHASE-RXN: (expasy) Inositol-3-phosphate synthase [5,5,1,4]	45.1059	5.03691	5.52099	10.7708	49.1914	70.7316	62.5448	54.0116	47.8424	60.88	75.6988	86.473	48.9483	39.4318	43.6824	38.6921	41.0435	37.2798	20.7117	53.5565	78.1644	77.2046	71.2463	11.1532
RXN66-579: (expasy) Inositol-3-phosphate synthase [5,5,1,4]	45.1059	5.03691	5.52099	10.7708	49.1914	70.7316	62.5448	54.0116	47.8424	60.88	75.6988	86.473	48.9483	39.4318	43.6824	38.6921	41.0435	37.2798	20.7117	53.5565	78.1644	77.2046	71.2463	11.1532
4,99,1,3-RXN: (expasy) Sirohydrochlorin cobaltochelatase [4,99,1,3]	44.8941	6.19194	2.70338	1.64822	42.5617	28.3436	26.0206	25.7044	43.3442	28.5716	24.6187	25.6447	47.6324	45.1095	40.3582	52.4074	37.9454	35.6009	37.3417	42.5369	49.4628	56.6639	58.0156	11.503
FRUCTOKINASE-RXN: (expasy) Fructokinase [2,7,1,4]	44.3197	60.155	61.5174	53.7115	41.2836	17.7938	16.6011	16.806	44.3568	14.5352	16.2547	15.6672	44.9597	16.3256	14.6984	14.2134	35.1373	34.5039	37.7806	41.053	10.6227	12.4228	15.7498	0
RXN-19915: (expasy) Fructokinase [2,7,1,4]	44.3197	60.155	61.5174	53.7115	41.2836	17.7938	16.6011	16.806	44.3568	14.5352	16.2547	15.6672	44.9597	16.3256	14.6984	14.2134	35.1373	34.5039	37.7806	41.053	10.6227	12.4228	15.7498	0
RXN-11078: (expasy) Decaprenyl-phosphate phosphoribosyltransferase [2,4,2,45]	43.6345	3.61894	0.950495	0.714089	45.5056	76.2273	55.5277	46.4976	33.4431	64.7117	59.6524	67.7804	44.4182	37.9272	42.4483	56.1127	36.7467	31.1613	9.52448	39.5149	78.8797	75.0802	53.4023	9.8114
RXN-9380: (expasy) Carboxynorspermidine decarboxylase [4,1,1,96]	43.3714	4.54079	1.42369	1.44217	40.6537	65.2724	55.8368	51.9282	46.2052	106.289	85.9478	56.104	43.4204	72.8862	73.5399	60.4901	40.3163	36.9393	18.6708	42.8669	96.3415	65.3623	52.4826	23.3193
RXN-11574: (expasy) 23S rRNA (guanine(2445)-N(2))-methyltransferase [2,1,1,173]	43.2358	53.9882	68.2784	63.4792	45.6911	31.9922	30.5316	30.8287	45.3061	31.9854	35.5662	29.4183	45.592	63.8793	53.7935	53.3551	43.8934	42.482	50.3047	44.6745	48.2068	48.7206	55.9954	25.4508
RXN-11602: (expasy) 23S rRNA (cytosine(1962)-C(5))-methyltransferase [2,1,1,191]	42.9643	60.3114	78.2824	72.874	48.1289	24.9182	21.8276	20.2279	39.0857	33.9511	31.3597	31.7266	43.8177	29.3792	32.3716	51.7413	41.9049	42.1076	46.1398	40.4131	21.4618	26.0209	30.5393	41.7537
CHEBDEAMID-RXN: (expasy) Protein-glutamine glutaminase [3,5,1,44]	41.4978	37.1138	45.6053	39.9813	36.8193	24.2703	30.6067	32.0541	42.6905	10.0133	16.0918	11.7028	42.2942	12.4501	11.969	7.86112	33.9316	29.5485	26.6266	39.5208	3.57746	2.3512	3.80933	31.4671
ENTDB-RXN: (expasy) Holo-[acyl-carrier-protein] synthase [2,7,8,7]	41.4714	63.4828	68.0006	70.2794	39.5918	31.4008	28.3776	28.1194	40.6897	53.087	62.2938	75.9718	43.4437	74.9147	56.8198	73.2718	48.5161	50.3039	60.0817	36.6499	80.6162	110.869	97.9001	54.7055
HOLO-ACP-SYNTH-RXN: (expasy) Holo-[acyl-carrier-protein] synthase [2,7,8,7]	41.4714	47.198	49.0689	51.8761	39.5918	31.4008	28.3776	28.1194	40.6897	53.087	62.2938	75.9718	43.4437	74.9147	56.8198	73.2718	47.9125	49.6689	59.0362	36.6499	80.2178	110.629	97.5213	51.1665
RXN-10674: (expasy) Holo-[acyl-carrier-protein] synthase [2,7,8,7]	41.4714	47.198	49.0689	51.8761	39.5918	31.4008	28.3776	28.1194	40.6897	53.087	62.2938	75.9718	43.4437	74.9147	56.8198	73.2718	47.9125	49.6689	59.0362	36.6499	80.2178	110.629	97.5213	51.1665
RXN-10994: (expasy) Holo-[acyl-carrier-protein] synthase [2,7,8,7]	41.4714	47.198	49.0689	51.8761	39.5918	31.4008	28.3776	28.1194	40.6897	53.087	62.2938	75.9718	43.4437	74.9147	56.8198	73.2718	47.9125	49.6689	59.0362	36.6499	80.2178	110.629	97.5213	51.1665
RXN-15889: (expasy) Holo-[acyl-carrier-protein] synthase [2,7,8,7]	41.4714	63.4828	68.0006	70.2794	39.5918	31.4008	28.3776	28.1194	40.6897	53.087	62.2938	75.9718	43.4437	74.9147	56.8198	73.2718	48.5161	50.3039	60.0817	36.6499	80.6162	110.869	97.9001	54.7055
RXN-16759: (expasy) Holo-[acyl-carrier-protein] synthase [2,7,8,7]	41.4714	47.198	49.0689	51.8761	39.5918	31.4008	28.3776	28.1194	40.6897	53.087	62.2938	75.9718	43.4437	74.9147	56.8198	73.2718	47.9125	49.6689	59.0362	36.6499	80.2178	110.629	97.5213	51.1665
RXN-19477: (expasy) Holo-[acyl-carrier-protein] synthase [2,7,8,7]	41.4714	47.198	49.0689	51.8761	39.5918	31.4008	28.3776	28.1194	40.6897	53.087	62.2938	75.9718	43.4437	74.9147	56.8198	73.2718	47.9125	49.6689	59.0362	36.6499	80.2178	110.629	97.5213	51.1665
RXN-19493: (expasy) Holo-[acyl-carrier-protein] synthase [2,7,8,7]	41.4714	47.198	49.0689	51.8761	39.5918	31.4008	28.3776	28.1194	40.6897	53.087	62.2938	75.9718	43.4437	74.9147	56.8198	73.2718	47.9125	49.6689	59.0362	36.6499	80.2178	110.629	97.5213	51.1665
3,4,13,18-RXN: (expasy) Cytosol nonspecific dipeptidase [3,4,13,18]	41.3679	109.558	111.25	106.84	39.6564	19.4378	19.1111	19.1278	39.1706	24.6348	22.1497	21.1852	37.6614	48.2049	46.1946	50.0914	37.2703	35.6491	42.358	38.0305	51.4311	63.5045	63.1636	26.8991
RXN-6622: (expasy) Cytosol nonspecific dipeptidase [3,4,13,18]	41.3679	123.316	129.139	123.481	39.6564	19.4378	19.1111	19.2052	39.1706	24.6348	22.1497	21.2883	37.6614	48.2049	46.1946	50.0914	37.8754	36.3293	43.3044	38.0305	51.6182	63.8005	63.5419	26.8991
RXN0-6974: (expasy) Cytosol nonspecific dipeptidase [3,4,13,18]	41.3679	109.558	111.25	106.84	39.6564	19.4378	19.1111	19.1278	39.1706	24.6348	22.1497	21.1852	37.6614	48.2049	46.1946	50.0914	37.2703	35.6491	42.358	38.0305	51.4311	63.5045	63.1636	26.8991
RXN0-6975: (expasy) Cytosol nonspecific dipeptidase [3,4,13,18]	41.3679	109.558	111.25	106.84	39.6564	19.4378	19.1111	19.1278	39.1706	24.6348	22.1497	21.1852	37.6614	48.2049	46.1946	50.0914	37.2703	35.6491	42.358	38.0305	51.4311	63.5045	63.1636	26.8991
RXN0-6976: (expasy) Cytosol nonspecific dipeptidase [3,4,13,18]	41.3679	109.558	111.25	106.84	39.6564	19.4378	19.1111	19.1278	39.1706	24.6348	22.1497	21.1852	37.6614	48.2049	46.1946	50.0914	37.2703	35.6491	42.358	38.0305	51.4311	63.5045	63.1636	26.8991
RXN0-6977: (expasy) Cytosol nonspecific dipeptidase [3,4,13,18]	41.3679	109.558	111.25	106.84	39.6564	19.4378	19.1111	19.1278	39.1706	24.6348	22.1497	21.1852	37.6614	48.2049	46.1946	50.0914	37.2703	35.6491	42.358	38.0305	51.4311	63.5045	63.1636	26.8991
RXN0-6978: (expasy) Cytosol nonspecific dipeptidase [3,4,13,18]	41.3679	109.558	111.25	106.84	39.6564	19.4378	19.1111	19.1278	39.1706	24.6348	22.1497	21.1852	37.6614	48.2049	46.1946	50.0914	37.2703	35.6491	42.358	38.0305	51.4311	63.5045	63.1636	26.8991
RXN0-6979: (expasy) Cytosol nonspecific dipeptidase [3,4,13,18]	41.3679	109.558	111.25	106.84	39.6564	19.4378	19.1111	19.1278	39.1706	24.6348	22.1497	21.1852	37.6614	48.2049	46.1946	50.0914	37.2703	35.6491	42.358	38.0305	51.4311	63.5045	63.1636	26.8991
RXN0-6980: (expasy) Cytosol nonspecific dipeptidase [3,4,13,18]	41.3679	109.558	111.25	106.84	39.6564	19.4378	19.1111	19.1278	39.1706	24.6348	22.1497	21.1852	37.6614	48.2049	46.1946	50.0914	37.2703	35.6491	42.358	38.0305	51.4311	63.5045	63.1636	26.8991
RXN0-6981: (expasy) Cytosol nonspecific dipeptidase [3,4,13,18]	41.3679	109.558	111.25	106.84	39.6564	19.4378	19.1111	19.1278	39.1706	24.6348	22.1497	21.1852	37.6614	48.2049	46.1946	50.0914	37.2703	35.6491	42.358	38.0305	51.4311	63.5045	63.1636	26.8991
RXN0-6982: (expasy) Cytosol nonspecific dipeptidase [3,4,13,18]	41.3679	109.558	111.25	106.84	39.6564	19.4378	19.1111	19.1278	39.1706	24.6348	22.1497	21.1852	37.6614	48.2049	46.1946	50.0914	37.2703	35.6491	42.358	38.0305	51.4311	63.5045	63.1636	26.8991
RXN0-6983: (expasy) Cytosol nonspecific dipeptidase [3,4,13,18]	41.3679	109.558	111.25	106.84	39.6564	19.4378	19.1111	19.1278	39.1706	24.6348	22.1497	21.1852	37.6614	48.2049	46.1946	50.0914	37.2703	35.6491	42.358	38.0305	51.4311	63.5045	63.1636	26.8991
RXN0-6984: (expasy) Cytosol nonspecific dipeptidase [3,4,13,18]	41.3679	109.558	111.25	106.84	39.6564	19.4378	19.1111	19.1278	39.1706	24.6348	22.1497	21.1852	37.6614	48.2049	46.1946	50.0914	37.2703	35.6491	42.358	38.0305	51.4311	63.5045	63.1636	26.8991
RXN0-6985: (expasy) Cytosol nonspecific dipeptidase [3,4,13,18]	41.3679	109.558	111.25	106.84	39.6564	19.4378	19.1111	19.1278	39.1706	24.6348	22.1497	21.1852	37.6614	48.2049	46.1946	50.0914	37.2703	35.6491	42.358	38.0305	51.4311	63.5045	63.1636	26.8991
RXN0-6987: (expasy) Cytosol nonspecific dipeptidase [3,4,13,18]	41.3679	109.558	111.25	106.84	39.6564	19.4378	19.1111	19.1278	39.1706	24.6348	22.1497	21.1852	37.6614	48.2049	46.1946	50.0914	37.2703	35.6491	42.358	38.0305	51.4311	63.5045	63.1636	26.8991
RXN0-6988: (expasy) Cytosol nonspecific dipeptidase [3,4,13,18]	41.3679	109.558	111.25	106.84	39.6564	19.4378	19.1111	19.1278	39.1706	24.6348	22.1497	21.1852	37.6614	48.2049	46.1946	50.0914	37.2703	35.6491	42.358	38.0305	51.4311	63.5045	63.1636	26.8991
ADENYLYLSULFKIN-RXN: (expasy) Adenylyl-sulfate kinase [2,7,1,25]	41.2454	70.1566	69.5711	67.5829	38.1561	20.548	23.8367	24.6984	39.4528	10.8977	11.6706	10.004	44.9983	15.4973	13.2648	13.1832	36.7536	35.4558	33.1789	42.5528	11.394	11.1034	17.5966	46.4006
3,4,21,105-RXN: (expasy) Rhomboid protease [3,4,21,105]	41.1291	99.5619	86.7723	78.6206	43.7959	28.2883	24.1867	25.2889	46.2197	28.1489	39.3821	41.5455	43.3823	36.0053	43.4762	34.298	37.0872	39.0264	42.5701	41.5408	32.3089	32.4736	41.5061	27.2395
GLYOXI-RXN: (expasy) Lactoylglutathione lyase [4,4,1,5]	41.1172	52.0332	83.1727	81.3991	39.7513	29.4647	27.789	31.8388	46.0918	31.2201	30.6105	24.7672	45.6675	45.2437	48.089	38.34	40.4085	41.1494	40.3973	37.4375	23.5307	20.3247	32.3308	29.6932
FMNREDUCT-RXN: (expasy) FMN reductase (NAD(P)H) [1,5,1,39]	41.1089	4.41	2.93868	3.62288	46.1566	32.8735	27.9125	24.2277	37.0261	65.3031	50.9384	46.6353	43.8028	171.626	111.431	131.836	40.1374	39.3967	47.9142	39.6046	149.62	189.681	168.311	14.2667
PYFLAVOXRE-RXN: (expasy) Pyruvate synthase [1,2,7,1]	40.8236	49.3921	68.0233	62.9679	40.0883	17.6179	13.2037	11.8905	40.2043	15.4582	20.0599	19.1362	43.0254	18.4834	16.5443	20.9586	36.7585	40.7554	55.5303	36.2521	8.30095	7.72038	12.1104	0
PYRUFLAVREDUCT-RXN: (expasy) Pyruvate synthase [1,2,7,1]	40.8236	35.4971	46.3883	42.9909	40.0883	17.535	13.2037	11.8074	40.2043	15.4582	20.0599	19.1362	43.0254	18.4834	16.5443	20.9586	36.2813	39.9206	54.5868	36.2521	8.04663	7.38152	11.7475	0
RXN-18388: (expasy) tRNA uracil 4-sulfurtransferase [2,8,1,4]	40.8069	138.89	147.625	130.096	42.6783	28.4096	33.3064	35.528	43.4075	22.2464	29.5885	27.6917	41.7967	26.9873	25.8793	36.0168	48.9336	53.5293	59.5603	40.565	16.9528	13.3797	25.5953	24.9028
ACETYL-COA-ACETYLTRANSFER-RXN: (expasy) AMBIGUOUS [2,3,1,16; 2,3,1,9]	40.5463	146.149	152.045	119.946	45.2573	34.7595	40.8752	37.9259	38.3871	18.0951	22.0592	24.6922	46.2741	21.6864	18.7092	28.2493	41.71	40.8711	42.7126	41.6103	7.69537	14.5845	18.285	63.9513
RXN-12565: (expasy) AMBIGUOUS [2,3,1,16; 2,3,1,9]	40.5463	146.149	152.045	119.946	45.2573	34.7595	40.8752	37.9259	38.3871	18.0951	22.0592	24.6922	46.2741	21.6864	18.7092	28.2493	41.71	40.8711	42.7126	41.6103	7.69537	14.5845	18.285	63.9513
GLYCPDIESTER-RXN: (expasy) Glycerophosphodiester phosphodiesterase [3,1,4,46]	40.2538	170.956	187.777	189.285	39.8092	26.6884	24.9769	27.2853	39.8344	23.7477	26.8648	26.7943	41.3046	31.4826	36.6971	35.1721	41.0041	43.9724	49.3362	36.2694	22.3448	20.7523	26.9605	17.0587
RXN-14073: (expasy) Glycerophosphodiester phosphodiesterase [3,1,4,46]	40.2538	170.956	187.777	189.285	39.8092	26.6884	24.9769	27.2853	39.8344	23.7477	26.8648	26.7943	41.3046	31.4826	36.6971	35.1721	41.0041	43.9724	49.3362	36.2694	22.3448	20.7523	26.9605	17.0587
RXN-14136: (expasy) Glycerophosphodiester phosphodiesterase [3,1,4,46]	40.2538	170.956	187.777	189.285	39.8092	26.6884	24.9769	27.2853	39.8344	23.7477	26.8648	26.7943	41.3046	31.4826	36.6971	35.1721	41.0041	43.9724	49.3362	36.2694	22.3448	20.7523	26.9605	17.0587
RXN-20556: (expasy) Glycerophosphodiester phosphodiesterase [3,1,4,46]	40.2538	170.956	187.777	189.285	39.8092	26.6884	24.9769	27.2853	39.8344	23.7477	26.8648	26.7943	41.3046	31.4826	36.6971	35.1721	41.0041	43.9724	49.3362	36.2694	22.3448	20.7523	26.9605	17.0587
RXN-20557: (expasy) Glycerophosphodiester phosphodiesterase [3,1,4,46]	40.2538	170.956	187.777	189.285	39.8092	26.6884	24.9769	27.2853	39.8344	23.7477	26.8648	26.7943	41.3046	31.4826	36.6971	35.1721	41.0041	43.9724	49.3362	36.2694	22.3448	20.7523	26.9605	17.0587
FUCISOM-RXN: (expasy) L-fucose isomerase [5,3,1,25]	39.47	82.7288	81.6939	74.1231	41.8111	24.67	25.326	25.0638	36.8779	19.3066	21.671	22.5643	40.8737	25.6298	29.4805	32.9443	42.6977	45.4926	50.932	41.2558	24.7697	23.3653	34.0816	0
CPM-KDOSYNTH-RXN: (expasy) 3-deoxy-manno-octulosonate cytidylyltransferase [2,7,7,38]	39.3671	162.397	190.302	170.97	40.1623	41.3499	37.0322	33.236	39.2763	49.3126	42.4079	35.311	43.3431	35.8396	42.8666	36.3616	50.8947	52.3082	51.9511	43.3481	51.4167	46.9153	53.7771	20.641
2,4,1,211-RXN: (expasy) 1,3-beta-galactosyl-N-acetylhexosamine phosphorylase [2,4,1,211]	39.2737	6.52136	2.8491	1.89971	41.749	34.3326	38.4093	36.5931	37.5878	20.9147	23.9778	24.4925	38.2009	17.5428	21.0507	28.0568	31.3795	28.3708	28.4504	38.7874	13.9181	14.0291	16.2824	2.06443
BETA-LACTAMASE-RXN: (expasy) Beta-lactamase [3,5,2,6]	39.1001	128.524	119.384	120.175	35.9508	31.3596	21.113	22.5933	42.1663	36.9039	32.3468	27.3712	40.9582	36.0509	38.6572	33.6334	45.9558	48.8696	53.8851	37.2809	36.8959	34.5362	31.9226	30.5005
RXN-20894: (expasy) Beta-lactamase [3,5,2,6]	39.1001	125.545	115.779	116.571	35.9508	31.3596	21.113	22.5933	42.1663	36.9039	32.3468	27.3712	40.9582	36.0509	38.6572	33.6334	45.9558	48.8696	53.8851	37.2809	36.8959	34.5362	31.9226	30.5005
RXN-19782: (expasy) Pectinesterase [3,1,1,11]	38.8734	35.2777	43.7381	39.7074	37.4029	22.7431	20.925	17.9799	36.4802	32.1296	26.1078	26.5879	37.7828	29.1289	28.7115	45.3185	40.1023	38.8154	42.7174	38.2687	35.8455	49.6593	50.4303	4.59478
RXN-2102: (expasy) Pectinesterase [3,1,1,11]	38.8734	35.2777	43.7381	39.7074	37.4029	22.7431	20.925	17.9799	36.4802	32.1296	26.1078	26.5879	37.7828	29.1289	28.7115	45.3185	40.1023	38.8154	42.7174	38.2687	35.8455	49.6593	50.4303	4.59478
PHOSMANMUT-RXN: (expasy) Phosphomannomutase [5,4,2,8]	38.7811	74.704	92.1331	86.3941	38.7046	20.566	20.1789	18.9042	34.5942	16.1355	15.9476	17.4663	36.9029	15.4999	12.5546	19.8186	31.1541	31.675	32.7542	37.7169	10.3453	14.3632	15.2225	19.1271
GALACTOACETYLTRAN-RXN: (expasy) Galactoside O-acetyltransferase [2,3,1,18]	38.4805	43.6669	31.0941	34.5328	36.1871	17.1921	16.5033	15.979	41.1015	15.0615	12.0146	11.8677	40.6556	24.3213	29.4975	18.3341	36.0028	33.6579	32.4962	35.1654	23.8787	20.4144	29.1328	5.89759
2,1,1,74-RXN: (expasy) (NAD(P)H-oxidizing) [2,1,1,74]	38.4289	7.01889	2.85775	2.31044	42.3439	52.5272	81.0201	86.0103	37.6027	40.4834	44.6146	45.0451	38.5519	34.789	30.8948	58.6982	41.4072	45.0688	55.016	38.5266	43.1589	57.7911	61.0649	3.17948
MHPELY-RXN: (expasy) 4-hydroxy-2-oxovalerate aldolase [4,1,3,39]	38.1996	82.5556	88.9752	74.2007	31.9427	21.5656	28.2938	27.189	37.8518	8.85042	12.6494	10.3484	34.0701	10.9655	9.47323	5.50819	30.3902	25.5531	24.9471	33.9907	4.23178	2.54803	4.12916	7.18277
UDPGLCNACEPIM-RXN: (expasy) UDP-N-acetylglucosamine 2-epimerase (non-hydrolyzing) [5,1,3,14]	38.1123	173.819	142.444	118.378	37.14	32.0428	26.1228	22.5489	38.9601	29.1827	32.1207	23.0225	38.6676	26.3207	35.0318	27.4762	44.9545	44.9683	46.837	38.8635	38.699	31.9232	53.3937	15.5689
3,4,19,11-RXN: (expasy) Gamma-D-glutamyl-meso-diaminopimelate peptidase [3,4,19,11]	37.8083	6.95516	2.94958	2.92886	38.6579	30.3059	30.456	30.7145	36.805	22.3482	24.7281	32.4564	35.7917	24.3704	24.9555	37.0388	41.5344	42.6848	51.1453	38.7708	16.0483	20.9508	25.1489	0
NADPYROPHOSPHAT-RXN: (expasy) NAD(+) diphosphatase [3,6,1,22]	37.5289	110.077	97.3241	89.9424	38.1382	33.4244	35.4836	36.6147	33.9983	33.5764	50.7516	61.2779	35.7293	28.8261	34.3073	35.3092	38.4274	38.4168	40.7888	36.3083	31.8489	34.1637	39.474	67.9843
RXN0-4401: (expasy) NAD(+) diphosphatase [3,6,1,22]	37.5289	110.077	97.3241	89.9424	38.1382	33.4244	35.4836	36.6147	33.9983	33.5764	50.7516	61.2779	35.7293	28.8261	34.3073	35.3092	38.4274	38.4168	40.7888	36.3083	31.8489	34.1637	39.474	67.9843
NAD-SYNTH-NH3-RXN: (expasy) NAD(+) synthase [6,3,1,5]	37.1992	37.2028	52.127	49.7003	35.8699	49.2294	44.8784	39.3672	33.3488	50.1736	47.8852	43.7106	34.3067	34.9547	36.82	40.4175	35.1694	38.8643	32.9521	35.1448	52.175	45.4067	45.7345	10.0362
RXN-15513: (expasy) Phosphoglycerate mutase (2,3-diphosphoglycerate-dependent) [5,4,2,11]	36.7991	104.161	126.96	127.51	34.2022	26.1212	24.5504	23.6195	33.6093	31.0363	45.1994	67.8397	36.6901	11.7421	9.73182	23.9509	50.0498	54.3444	63.1272	38.9067	40.9022	53.9232	57.5836	22.131
RXN0-6515: (expasy) 16S rRNA (guanine(966)-N(2))-methyltransferase [2,1,1,171]	36.6106	155.939	140.57	130.112	32.8729	22.6397	26.6711	29.6144	36.6184	32.519	31.0946	26.7897	34.5784	47.0371	47.0501	55.8958	35.8245	38.8897	45.6043	37.245	52.0537	64.8688	65.9383	93.7356
ALTRO-OXIDOREDUCT-RXN: (expasy) Tagaturonate reductase [1,1,1,58]	36.509	64.5828	100.113	99.6934	40.1383	27.1851	22.5335	19.6873	38.764	32.0701	27.2392	33.5041	37.7006	42.1547	35.3359	67.5061	36.6608	38.3619	44.0496	34.7504	50.2575	76.4875	76.9635	0
3,2,1,78-RXN: (expasy) Mannan endo-1,4-beta-mannosidase [3,2,1,78]	36.3155	6.35376	7.60059	13.9037	34.8696	19.8542	22.5567	21.664	36.0048	20.2414	34.2115	47.8702	36.7613	8.08456	9.01219	10.5517	30.5937	31.2509	30.7865	37.0292	21.1506	24.9975	26.5764	0
RHAMNULPALDOL-RXN: (expasy) Rhamnulose-1-phosphate aldolase [4,1,2,19]	35.1518	85.647	74.0038	66.3787	34.287	20.3819	22.572	20.5937	31.0474	16.7404	15.7408	16.9278	33.5456	20.0362	21.895	25.7289	31.6121	30.3373	33.7905	35.1282	11.8653	14.0401	19.3323	0
RXN-10837: (expasy) Phosphinothricin acetyltransferase [2,3,1,183]	34.7709	4.43454	2.91697	6.19564	36.4365	18.3912	16.0809	20.7692	32.2789	21.0401	41.0357	48.1975	36.6969	16.1702	23.1632	28.2989	30.3	26.3324	30.1416	30.257	25.7303	26.3644	32.5063	3.01679
RXN-9382: (expasy) Phosphinothricin acetyltransferase [2,3,1,183]	34.7709	4.43454	2.91697	6.19564	36.4365	18.3912	16.0809	20.7692	32.2789	21.0401	41.0357	48.1975	36.6969	16.1702	23.1632	28.2989	30.3	26.3324	30.1416	30.257	25.7303	26.3644	32.5063	3.01679
1,8,1,4-RXN: (expasy) Dihydrolipoyl dehydrogenase [1,8,1,4]	34.426	142.825	128.985	133.844	35.4602	21.5456	15.4968	16.8671	32.0367	20.8203	17.157	23.1827	34.7191	11.0124	9.31883	22.9429	52.59	60.4418	77.5223	37.6973	21.7702	27.9746	43.2257	63.6072
RXN-7716: (expasy) Dihydrolipoyl dehydrogenase [1,8,1,4]	34.426	142.825	128.985	133.844	35.4602	21.5456	15.4968	16.8671	32.0367	20.8203	17.157	23.1827	34.7191	11.0124	9.31883	22.9429	52.59	60.4418	77.5223	37.6973	21.7702	27.9746	43.2257	63.6072
RXN-7719: (expasy) Dihydrolipoyl dehydrogenase [1,8,1,4]	34.426	142.825	128.985	133.844	35.4602	21.5456	15.4968	16.8671	32.0367	20.8203	17.157	23.1827	34.7191	11.0124	9.31883	22.9429	52.59	60.4418	77.5223	37.6973	21.7702	27.9746	43.2257	63.6072
RXN-8629: (expasy) Dihydrolipoyl dehydrogenase [1,8,1,4]	34.426	142.825	128.985	133.844	35.4602	21.5456	15.4968	16.8671	32.0367	20.8203	17.157	23.1827	34.7191	11.0124	9.31883	22.9429	52.59	60.4418	77.5223	37.6973	21.7702	27.9746	43.2257	63.6072
RXN0-1132: (expasy) Dihydrolipoyl dehydrogenase [1,8,1,4]	34.426	142.825	128.985	133.844	35.4602	21.5456	15.4968	16.8671	32.0367	20.8203	17.157	23.1827	34.7191	11.0124	9.31883	22.9429	52.59	60.4418	77.5223	37.6973	21.7702	27.9746	43.2257	63.6072
RXN-13404: (expasy) Glycine/sarcosine N-methyltransferase [2,1,1,156]	34.2371	5.07736	1.33637	0.890137	30.6498	21.8255	24.8427	23.8354	33.7492	18.266	24.5006	19.0032	35.691	21.547	27.7508	23.0545	26.7226	25.0925	27.0611	30.267	16.3313	9.8177	15.3228	0
RXN0-5507: (expasy) 6-carboxytetrahydropterin synthase [4,1,2,50]	33.5889	34.7592	35.0182	36.2387	26.8009	13.8847	8.04693	6.79159	34.74	14.4492	9.44935	11.6561	29.638	13.8601	14.9205	19.9756	31.1274	31.3893	32.6956	30.2934	18.2866	14.6352	22.241	7.27784
PTAALT-RXN: (expasy) Phosphate propanoyltransferase [2,3,1,222]	33.1813	6.08607	2.40274	1.28484	38.4969	56.4052	84.4876	87.4444	31.3734	27.6934	40.9599	38.1797	38.0652	29.2738	32.7858	37.9458	33.4698	39.0537	42.0726	37.0872	20.1029	20.1321	25.3313	0
OLEATE-HYDRATASE-RXN: (expasy) Oleate hydratase [4,2,1,53]	33.151	6.09564	2.59108	1.36484	36.2191	18.1578	17.4349	15.2339	32.3906	19.3939	21.2544	22.2659	34.9786	19.9114	23.4858	30.6873	29.4748	28.5431	31.1198	32.7251	16.8485	16.6383	21.7331	4.18536
RXN-12086: (expasy) Triacylglycerol lipase [3,1,1,3]	33.0968	66.0498	51.9367	51.8496	34.5359	15.8887	14.6427	15.8217	34.8701	16.6614	21.3542	17.5661	34.9241	31.8516	38.0759	32.2857	29.5831	34.2482	36.4693	33.9982	24.2965	17.9408	25.6637	21.094
RXN-12579: (expasy) Triacylglycerol lipase [3,1,1,3]	33.0968	66.0498	51.9367	51.8496	34.5359	15.8887	14.6427	15.8217	34.8701	16.6614	21.3542	17.5661	34.9241	31.8516	38.0759	32.2857	29.5831	34.2482	36.4693	33.9982	24.2965	17.9408	25.6637	21.094
RXN-21399: (expasy) Triacylglycerol lipase [3,1,1,3]	33.0968	66.0498	51.9367	51.8496	34.5359	15.8887	14.6427	15.8217	34.8701	16.6614	21.3542	17.5661	34.9241	31.8516	38.0759	32.2857	29.5831	34.2482	36.4693	33.9982	24.2965	17.9408	25.6637	21.094
TRIACYLGLYCEROL-LIPASE-RXN: (expasy) AMBIGUOUS [3,1,1,3; 3,1,1,34]	33.0968	66.0498	51.9367	51.8496	34.5359	15.8887	14.6427	15.8217	34.8701	16.6614	21.3542	17.5661	34.9241	31.8516	38.0759	32.2857	29.5831	34.2482	36.4693	33.9982	24.2965	17.9408	25.6637	21.094
MANNPISOM-RXN: (expasy) Mannose-6-phosphate isomerase [5,3,1,8]	32.6393	47.3812	70.7264	72.7219	31.7034	12.5847	11.4365	12.0836	35.2774	16.169	16.8749	12.8782	33.4575	15.7446	18.7149	16.2449	29.6902	28.6719	32.1385	30.5857	22.2241	15.3731	25.8326	33.656
RXN-11475: (expasy) Malonyl-[acyl-carrier protein] O-methyltransferase [2,1,1,197]	31.9902	50.0305	60.8158	54.9606	29.5206	19.7995	17.5756	16.6201	29.5523	15.6768	16.2651	20.1876	30.8359	19.9963	29.8149	30.1531	32.9017	32.4181	36.7916	31.2302	24.3438	24.0478	33.5574	34.3739
MCPMETEST-RXN: (expasy) Protein-glutamate methylesterase [3,1,1,61]	31.8657	57.2279	78.5141	75.9545	30.1547	25.1178	33.8135	34.1556	30.0663	16.8079	38.8803	75.7279	31.0774	9.89236	8.64686	7.74508	26.6622	24.8269	24.7866	32.5536	18.3463	28.9144	23.9714	35.858
RXN-11396: (expasy) 8-oxo-dGTP diphosphatase [3,6,1,55]	31.7718	148.886	144.082	141.183	28.1292	22.162	23.4456	23.7424	31.6732	20.1125	23.6904	16.5522	32.4449	31.1247	37.671	28.6671	33.0569	35.844	40.1373	31.3171	17.9344	13.0957	17.0528	17.7962
RXN-15047: (expasy) 5' to 3' exodeoxyribonuclease (nucleoside 3'-phosphate-forming) [3,1,12,1]	31.3861	5.31036	2.37674	1.503	29.9311	23.4832	21.7963	22.5602	31.1353	12.4877	15.1823	13.4819	29.9926	13.0383	11.5748	14.1551	32.4229	34.7568	38.2196	28.4884	9.75074	11.4238	17.1333	3.42394
MYO-INOSITOL-1OR-4-MONOPHOSPHATASE-RXN: (expasy) Inositol-phosphate phosphatase [3,1,3,25]	31.3653	64.7828	69.6396	63.7128	30.1041	16.8114	13.988	13.7173	28.2093	16.7208	13.0159	17.9681	30.6276	16.3195	14.8035	26.1628	41.7744	45.7111	53.3876	30.1868	18.8608	22.11	33.308	81.1153
RXN-10949: (expasy) Inositol-phosphate phosphatase [3,1,3,25]	31.3653	64.7828	69.6396	63.7128	30.1041	16.8114	13.988	13.7173	28.2093	16.7208	13.0159	17.9681	30.6276	16.3195	14.8035	26.1628	41.7744	45.7111	53.3876	30.1868	18.8608	22.11	33.308	81.1153
RXN-10952: (expasy) Inositol-phosphate phosphatase [3,1,3,25]	31.3653	64.7828	69.6396	63.7128	30.1041	16.8114	13.988	13.7173	28.2093	16.7208	13.0159	17.9681	30.6276	16.3195	14.8035	26.1628	41.7744	45.7111	53.3876	30.1868	18.8608	22.11	33.308	81.1153
RXN-10953: (expasy) Inositol-phosphate phosphatase [3,1,3,25]	31.3653	64.7828	69.6396	63.7128	30.1041	16.8114	13.988	13.7173	28.2093	16.7208	13.0159	17.9681	30.6276	16.3195	14.8035	26.1628	41.7744	45.7111	53.3876	30.1868	18.8608	22.11	33.308	81.1153
RXN-10954: (expasy) Inositol-phosphate phosphatase [3,1,3,25]	31.3653	64.7828	69.6396	63.7128	30.1041	16.8114	13.988	13.7173	28.2093	16.7208	13.0159	17.9681	30.6276	16.3195	14.8035	26.1628	41.7744	45.7111	53.3876	30.1868	18.8608	22.11	33.308	81.1153
RXN-7253: (expasy) Inositol-phosphate phosphatase [3,1,3,25]	31.3653	64.7828	69.6396	63.7128	30.1041	16.8114	13.988	13.7173	28.2093	16.7208	13.0159	17.9681	30.6276	16.3195	14.8035	26.1628	41.7744	45.7111	53.3876	30.1868	18.8608	22.11	33.308	81.1153
RXN0-5408: (expasy) Inositol-phosphate phosphatase [3,1,3,25]	31.3653	64.7828	69.6396	63.7128	30.1041	16.8114	13.988	13.7173	28.2093	16.7208	13.0159	17.9681	30.6276	16.3195	14.8035	26.1628	41.7744	45.7111	53.3876	30.1868	18.8608	22.11	33.308	81.1153
PABASYN-RXN: (expasy) Aminodeoxychorismate synthase [2,6,1,85]	31.2999	138.517	162.271	159.731	29.5137	12.9243	12.4147	16.0278	28.5583	17.3823	18.3988	17.6648	31.415	21.5374	22.6071	25.1606	31.755	34.7679	40.2614	31.6534	23.8066	21.439	28.2639	58.0965
MYO-INOSITOL-2-DEHYDROGENASE-RXN: (expasy) Inositol 2-dehydrogenase [1,1,1,18]	31.1261	4.81374	8.38705	9.49315	31.6819	14.6484	10.3573	9.73682	29.5964	14.561	12.8041	12.5011	31.3236	19.3348	21.3291	26.3841	32.0806	31.3168	36.4086	31.2112	17.9374	15.669	22.9698	0
CYCLOHEXADIENYL-DEHYDROGENASE-RXN: (expasy) Arogenate dehydrogenase [1,3,1,43]	31.021	5.60756	4.35847	2.92749	32.4692	19.188	14.2958	15.5319	31.5383	29.8818	26.7026	22.8049	30.9404	47.7499	44.9936	50.9379	29.7396	28.3842	33.6257	27.7561	46.3287	51.3623	53.3565	4.81072
3,5,1,91-RXN: (expasy) N-substituted formamide deformylase [3,5,1,91]	30.8815	4.76449	2.31045	6.74233	34.3466	22.7989	22.6669	23.7763	30.4322	36.4932	44.9814	64.1643	32.1814	63.8655	46.905	65.1821	27.3671	29.3343	34.4973	32.4063	77.9586	111.04	97.3713	6.60331
RXN-21418: (expasy) N-substituted formamide deformylase [3,5,1,91]	30.8815	4.76449	2.31045	6.74233	34.3466	22.7989	22.6669	23.7763	30.4322	36.4932	44.9814	64.1643	32.1814	63.8655	46.905	65.1821	27.3671	29.3343	34.4973	32.4063	77.9586	111.04	97.3713	6.60331
AGMATIN-RXN: (expasy) Agmatinase [3,5,3,11]	30.7583	80.9755	76.8944	69.6496	35.3663	19.3839	13.152	13.8225	30.5236	18.1301	16.8058	20.3085	30.8338	14.8416	15.8259	29.132	30.4586	37.309	35.1477	29.9971	10.9259	13.8515	15.5584	17.4498
1,15,1,2-RXN: (expasy) Superoxide reductase [1,15,1,2]	30.5205	5.26573	1.01204	0.639838	29.272	20.5073	18.8678	18.9025	31.8311	25.5407	24.2146	16.2612	33.9207	52.6239	38.1829	39.9226	31.5341	29.4636	30.8616	31.5009	40.5466	42.0231	40.3763	1.14441
PROPIONYL-COA-CARBOXY-RXN: (expasy) Propionyl-CoA carboxylase [6,4,1,3]	30.3521	5.39262	7.04653	9.40192	29.947	12.6622	9.24997	8.72321	29.1077	14.9045	13.1247	15.57	30.9879	10.7014	11.767	16.8006	29.1505	29.7818	33.7895	31.7897	19.1981	16.7715	25.7913	4.54317
RXN1G-4355: (expasy) Propionyl-CoA carboxylase [6,4,1,3]	30.3521	5.39262	7.04653	9.40192	29.947	12.6622	9.24997	8.72321	29.1077	14.9045	13.1247	15.57	30.9879	10.7014	11.767	16.8006	29.1505	29.7818	33.7895	31.7897	19.1981	16.7715	25.7913	4.54317
GCVP-RXN: (expasy) Glycine dehydrogenase (aminomethyl-transferring) [1,4,4,2]	30.0916	131.169	135.441	122.14	30.9333	22.4739	17.2621	18.9379	28.4417	21.4868	16.0162	22.199	28.5324	9.72644	8.0974	26.281	50.3846	59.275	77.6464	31.2485	16.1542	26.2256	35.7914	33.9251
DIACYLGLYKIN-RXN: (expasy) Diacylglycerol kinase (ATP) [2,7,1,107]	29.7163	86.3073	72.6046	67.7452	30.4243	16.0105	14.6721	13.9704	28.2532	26.1748	23.5061	24.0504	32.5033	53.0578	39.0945	58.2053	32.5226	36.1314	40.9728	29.8025	50.7573	64.8065	61.7202	31.576
PREPHENATEDEHYDRAT-RXN: (expasy) Prephenate dehydratase [4,2,1,51]	29.5636	79.0765	88.7438	91.7479	30.969	17.9298	19.3328	18.9803	31.4879	24.8147	36.177	50.663	33.5044	11.7452	11.8521	16.173	35.7716	36.2159	39.7892	30.0362	21.4161	29.0538	31.5186	27.0961
2,3,1,157-RXN: (expasy) Glucosamine-1-phosphate N-acetyltransferase [2,3,1,157]	29.2698	39.9702	31.714	34.0577	32.4505	23.2439	22.1424	21.818	27.8693	33.0763	38.866	53.573	32.6743	40.0159	26.0647	45.5931	31.3879	35.2135	39.4396	30.4998	59.3837	78.0176	75.0147	98.1327
GALACTARDEHYDRA-RXN: (expasy) Galactarate dehydratase [4,2,1,42]	28.7707	210.787	193.972	174.919	33.5873	24.4475	20.8496	19.2192	25.1318	29.6416	24.7072	33.1506	32.1091	32.9186	31.6371	65.33	35.102	45.0966	53.0534	29.4777	48.487	72.8978	72.3683	161.844
RXN-11837: (expasy) 23S rRNA pseudouridine(1911/1915/1917) synthase [5,4,99,23]	28.6819	57.5419	60.6225	57.5915	29.4559	22.7013	21.9484	19.7804	28.3748	17.1438	22.7249	22.3226	30.6084	21.7669	26.8991	31.5308	25.4131	27.264	30.2959	27.0353	16.5482	16.875	22.241	0
GCVT-RXN: (expasy) Aminomethyltransferase [2,1,2,10]	28.4264	99.2762	104.53	95.3898	28.9739	19.1507	17.7288	19.8296	26.7359	15.1812	17.3395	20.6518	26.564	10.3652	9.26777	21.5548	41.3794	46.0384	60.4073	27.4166	15.6349	19.5241	27.1984	44.1199
3,4,21,116-RXN: (expasy) SpoIVB peptidase [3,4,21,116]	28.377	4.90241	1.72317	1.0878	27.7606	19.585	21.252	22.9715	29.9998	20.3289	24.5608	22.0536	29.4323	27.638	29.0291	25.9145	25.0232	23.552	25.6094	27.699	13.5986	10.5757	14.8711	0
ARYLSULFAT-RXN: (expasy) Arylsulfatase (type I) [3,1,6,1]	28.3524	252.632	228.385	230.641	25.8669	15.8599	8.58714	8.4555	28.6197	15.522	16.6113	15.9032	25.4146	8.8568	10.9433	18.9109	44.4304	42.2329	53.7646	27.986	32.1955	27.8025	53.1875	19.1023
RXN-20165: (expasy) Arylsulfatase (type I) [3,1,6,1]	28.3524	252.632	228.385	230.641	25.8669	15.8599	8.58714	8.4555	28.6197	15.522	16.6113	15.9032	25.4146	8.8568	10.9433	18.9109	44.4304	42.2329	53.7646	27.986	32.1955	27.8025	53.1875	19.1023
3,4,21,62-RXN: (expasy) Subtilisin [3,4,21,62]	28.3346	4.25147	1.61007	1.18251	23.2968	23.7858	35.5439	42.3374	27.3467	9.72267	12.4603	12.1179	26.679	12.2946	13.0195	7.96053	20.8005	19.7089	18.9164	23.7194	4.96302	3.69365	7.13264	0
DIMETHYLMALEATE-HYDRATASE-RXN: (expasy) Dimethylmaleate hydratase [4,2,1,85]	28.3175	21.1505	21.7639	20.5268	29.6558	27.72	28.3516	28.1679	29.058	28.3996	32.8844	26.7237	31.1866	58.7918	51.4223	55.0535	26.0008	25.439	27.8628	30.4243	52.1663	61.2984	60.2039	6.84947
3,4,21,107-RXN: (expasy) Peptidase Do [3,4,21,107]	28.2936	314.551	289.39	276.114	31.9733	22.2976	17.6581	20.3639	30.8729	31.2887	28.9241	26.26	33.0985	57.0558	49.91	61.1394	43.3073	52.0448	62.7011	31.504	68.2259	76.4845	80.4599	53.1352
3,2,2,21-RXN: (expasy) DNA-3-methyladenine glycosylase II [3,2,2,21]	28.2066	48.7952	63.5324	59.4085	27.185	13.243	13.2129	13.3161	31.4992	9.01907	10.5762	7.45001	29.4053	12.6303	14.7003	11.416	23.6308	21.4508	22.8011	28.261	11.0734	6.22068	9.7018	4.21988
MALTACETYLTRAN-RXN: (expasy) Maltose O-acetyltransferase [2,3,1,79]	28.0167	84.2509	84.4981	84.6938	27.3149	11.2053	9.92828	11.488	24.6881	11.1918	12.105	11.9527	26.1484	14.6137	14.1102	13.1317	23.7621	26.8816	31.6814	24.5424	10.6937	12.3044	16.5553	30.3013
RXN-11593: (expasy) 16S rRNA (cytosine(1407)-C(5))-methyltransferase [2,1,1,178]	27.8816	111.709	158.844	157.393	25.8868	18.8408	20.8399	21.0407	29.3894	18.7693	25.0061	19.2626	28.4672	26.8463	28.09	28.8642	25.4998	27.7294	32.5729	26.2925	19.1296	24.2057	23.3906	7.68924
TEICHOICSYN4-RXN: (expasy) Teichoic acid poly(glycerol phosphate) polymerase [2,7,8,12]	27.7425	4.5141	1.39578	0.561227	25.7525	12.3203	11.6542	12.2586	28.9629	13.3124	16.6962	12.6973	28.8682	35.8607	42.3406	26.9049	23.2456	26.2845	28.6823	25.6265	19.5221	11.4719	21.0896	0
1,1,1,271-RXN: (expasy) GDP-L-fucose synthase [1,1,1,271]	27.4645	62.3899	87.5489	82.0017	27.0974	15.7248	14.9278	14.211	27.1219	13.742	12.6563	17.2822	26.6459	8.81305	7.84673	17.327	33.7633	32.5696	40.0724	27.9711	18.5156	20.3619	30.2085	0
IPPISOM-RXN: (expasy) Isopentenyl-diphosphate Delta-isomerase [5,3,3,2]	27.4082	68.5394	64.415	58.6619	31.3552	16.9872	15.7427	13.7748	27.6579	29.8616	22.7571	20.6759	27.4432	72.1353	53.044	57.2866	26.9459	27.5995	32.4308	26.9296	54.7976	66.8399	62.5564	33.286
3,2,1,82-RXN: (expasy) Exo-poly-alpha-digalacturonosidase [3,2,1,82]	27.1801	3.70981	3.67737	5.33249	28.521	17.8729	15.0522	13.4644	26.2001	24.6971	20.6259	26.5167	27.9875	27.0559	24.5138	51.8812	26.2928	24.9744	30.1587	26.4361	42.1497	61.7745	58.3751	6.18499
3,2,1,91-RXN: (expasy) Cellulose 1,4-beta-cellobiosidase (non-reducing end) [3,2,1,91]	27.1575	4.24419	1.63847	1.54788	27.133	37.1346	54.3679	57.7481	27.5568	11.5492	16.4642	13.6864	28.2097	14.6779	13.349	12.0807	22.8295	16.7544	18.5798	27.4133	8.67431	6.78367	8.89404	0
RXN-12305: (expasy) Cellulose 1,4-beta-cellobiosidase (non-reducing end) [3,2,1,91]	27.1575	4.24419	1.63847	1.54788	27.133	37.1346	54.3679	57.7481	27.5568	11.5492	16.4642	13.6864	28.2097	14.6779	13.349	12.0807	22.8295	16.7544	18.5798	27.4133	8.67431	6.78367	8.89404	0
4,1,1,81-RXN: (expasy) Threonine-phosphate decarboxylase [4,1,1,81]	26.8331	4.43283	1.7983	1.49449	28.1798	19.1293	17.3501	16.58	26.9576	33.7471	26.6212	25.6005	27.9487	62.1697	47.6856	61.7014	25.2151	26.949	31.0194	27.1526	59.1956	59.5478	65.436	6.88553
MALATE-DEH-RXN: (expasy) Malate dehydrogenase [1,1,1,37]	26.7346	65.5872	56.9148	56.3534	24.4213	15.1	9.98734	12.153	24.0963	14.545	11.8745	15.7506	26.6443	12.6212	12.267	21.941	36.9478	39.0257	46.1935	27.1824	18.3523	18.5891	27.8833	45.7792
3,2,1,165-RXN: (expasy) Exo-1,4-beta-D-glucosaminidase [3,2,1,165]	26.6739	4.38647	5.79642	6.02228	25.5848	12.917	14.0463	14.0177	27.7235	8.57406	9.57744	9.31619	26.6158	11.9163	13.505	16.1605	23.1227	20.7588	21.6016	27.8254	13.3544	9.45846	18.1878	38.8296
RXN-19051: (expasy) Pyridinium-3,5-bisthiocarboxylic acid mononucleotide nickel chelatase [4,99,1,12]	26.6413	4.31254	1.59969	1.91801	24.9624	16.1004	17.551	16.1971	24.2423	14.5494	16.8694	15.4639	25.8038	16.5872	17.5208	24.7687	26.62	29.9332	34.4509	26.0215	12.7473	12.6046	17.4735	0
1,2,99,7-RXN: (expasy) Aldehyde dehydrogenase (FAD-independent) [1,2,99,7]	26.5223	4.43363	1.69871	0.990319	27.5555	16.2918	15.7395	15.723	27.5841	24.6449	23.9775	21.3249	28.5873	53.0765	50.9436	52.5764	23.1082	25.2513	26.2802	26.6639	57.4621	59.0325	62.7476	4.20504
DMK-RXN: (expasy) 1,4-dihydroxy-2-naphthoate polyprenyltransferase [2,5,1,74]	26.2855	118.031	98.7367	103.709	27.073	18.8735	17.9985	17.6388	21.8687	21.5735	34.0802	55.1954	24.0864	7.61461	6.82524	20.7112	36.5473	39.5438	50.9323	27.894	29.3822	40.4406	43.4969	36.4585
RXN-11047: (expasy) 1,4-dihydroxy-2-naphthoate polyprenyltransferase [2,5,1,74]	26.2855	118.031	98.7367	103.709	27.073	18.8735	17.9985	17.6388	21.8687	21.5735	34.0802	55.1954	24.0864	7.61461	6.82524	20.7112	36.5473	39.5438	50.9323	27.894	29.3822	40.4406	43.4969	36.4585
RXN-19668: (expasy) 1,4-dihydroxy-2-naphthoate polyprenyltransferase [2,5,1,74]	26.2855	118.031	98.7367	103.709	27.073	18.8735	17.9985	17.6388	21.8687	21.5735	34.0802	55.1954	24.0864	7.61461	6.82524	20.7112	36.5473	39.5438	50.9323	27.894	29.3822	40.4406	43.4969	36.4585
RXN-9190: (expasy) 1,4-dihydroxy-2-naphthoate polyprenyltransferase [2,5,1,74]	26.2855	118.031	98.7367	103.709	27.073	18.8735	17.9985	17.6388	21.8687	21.5735	34.0802	55.1954	24.0864	7.61461	6.82524	20.7112	36.5473	39.5438	50.9323	27.894	29.3822	40.4406	43.4969	36.4585
RXN-9204: (expasy) 1,4-dihydroxy-2-naphthoate polyprenyltransferase [2,5,1,74]	26.2855	118.031	98.7367	103.709	27.073	18.8735	17.9985	17.6388	21.8687	21.5735	34.0802	55.1954	24.0864	7.61461	6.82524	20.7112	36.5473	39.5438	50.9323	27.894	29.3822	40.4406	43.4969	36.4585
RXN-9217: (expasy) 1,4-dihydroxy-2-naphthoate polyprenyltransferase [2,5,1,74]	26.2855	118.031	98.7367	103.709	27.073	18.8735	17.9985	17.6388	21.8687	21.5735	34.0802	55.1954	24.0864	7.61461	6.82524	20.7112	36.5473	39.5438	50.9323	27.894	29.3822	40.4406	43.4969	36.4585
RXN-9358: (expasy) 1,4-dihydroxy-2-naphthoate polyprenyltransferase [2,5,1,74]	26.2855	118.031	98.7367	103.709	27.073	18.8735	17.9985	17.6388	21.8687	21.5735	34.0802	55.1954	24.0864	7.61461	6.82524	20.7112	36.5473	39.5438	50.9323	27.894	29.3822	40.4406	43.4969	36.4585
RXN-9359: (expasy) 1,4-dihydroxy-2-naphthoate polyprenyltransferase [2,5,1,74]	26.2855	118.031	98.7367	103.709	27.073	18.8735	17.9985	17.6388	21.8687	21.5735	34.0802	55.1954	24.0864	7.61461	6.82524	20.7112	36.5473	39.5438	50.9323	27.894	29.3822	40.4406	43.4969	36.4585
RXN-9360: (expasy) 1,4-dihydroxy-2-naphthoate polyprenyltransferase [2,5,1,74]	26.2855	118.031	98.7367	103.709	27.073	18.8735	17.9985	17.6388	21.8687	21.5735	34.0802	55.1954	24.0864	7.61461	6.82524	20.7112	36.5473	39.5438	50.9323	27.894	29.3822	40.4406	43.4969	36.4585
RXN-9365: (expasy) 1,4-dihydroxy-2-naphthoate polyprenyltransferase [2,5,1,74]	26.2855	118.031	98.7367	103.709	27.073	18.8735	17.9985	17.6388	21.8687	21.5735	34.0802	55.1954	24.0864	7.61461	6.82524	20.7112	36.5473	39.5438	50.9323	27.894	29.3822	40.4406	43.4969	36.4585
DETHIOBIOTIN-SYN-RXN: (expasy) Dethiobiotin synthase [6,3,3,3]	25.6921	83.1195	117.914	117.673	26.4874	15.4324	11.4998	10.1613	25.4996	14.6521	11.3577	14.5882	23.6986	13.3701	17.2419	20.4316	32.8703	40.0433	43.344	27.475	20.0174	19.168	28.6837	27.7254
DAPASYN-RXN: (expasy) Adenosylmethionine--8-amino-7-oxononanoate transaminase [2,6,1,62]	25.392	72.7776	88.0357	87.4127	24.5988	12.9571	9.76038	9.17051	23.0355	10.7789	10.5277	14.4954	23.4742	10.2893	14.0405	19.6335	28.8308	35.1311	38.561	25.3675	17.5365	21.2917	28.9595	19.8205
RXN-969: (expasy) (S)-2-hydroxy-acid oxidase [1,1,3,15]	25.1307	105.362	120.552	100.2	24.9126	11.3597	7.56198	8.12429	27.1752	11.2204	11.7799	9.9841	22.2807	23.6243	20.9152	24.152	25.1311	29.0256	33.5767	25.4618	12.6816	10.3528	18.638	5.0869
S-2-HYDROXY-ACID-OXIDASE-RXN: (expasy) (S)-2-hydroxy-acid oxidase [1,1,3,15]	25.1307	105.362	120.552	100.2	24.9126	11.3597	7.56198	8.12429	27.1752	11.2204	11.7799	9.9841	22.2807	23.6243	20.9152	24.152	25.1311	29.0256	33.5767	25.4618	12.6816	10.3528	18.638	5.0869
RXN-11838: (expasy) 23S rRNA pseudouridine(955/2504/2580) synthase [5,4,99,24]	25.1048	46.5459	60.5174	60.7901	24.0547	13.6468	12.0159	11.2502	22.889	25.4846	19.6549	21.1554	27.5602	60.0693	39.9517	48.5765	24.1794	23.7484	26.4474	26.1233	50.7475	55.9084	53.7314	17.3606
13-PROPANEDIOL-DEHYDROGENASE-RXN: (expasy) 1,3-propanediol dehydrogenase [1,1,1,202]	24.7783	4.12503	1.04182	0.684349	24.9818	9.49009	5.4077	8.26988	23.2357	8.46545	8.83548	10.1921	24.3591	15.1429	14.1279	18.2055	21.6962	21.1042	23.6289	22.4002	8.89053	5.78565	9.72391	16.5511
1,3,1,54-RXN: (expasy) Precorrin-6A reductase [1,3,1,54]	24.6871	4.19065	1.6502	1.44234	25.753	22.6729	22.8449	22.2072	24.7062	32.7617	29.247	26.6606	23.8997	44.1502	34.507	49.5062	24.5065	19.1172	23.8445	27.4612	34.1646	48.8195	46.5845	12.6343
RXN-16937: (expasy) Flavin prenyltransferase [2,5,1,129]	24.6264	45.9523	48.8843	47.7862	29.6348	17.9926	13.2005	13.6941	21.5584	28.5185	21.2837	23.5946	28.1684	52.6529	36.8109	56.0672	29.7401	30.8461	37.7994	25.0197	54.9953	71.0481	69.0511	29.3604
RXN-11601: (expasy) 23S rRNA (uracil(1939)-C(5))-methyltransferase [2,1,1,190]	24.227	95.2977	91.4921	92.7547	27.9475	62.4496	93.3911	98.0253	25.4046	28.2989	53.613	73.1591	27.3337	16.993	14.3446	21.5472	28.7169	31.3948	37.6182	26.1153	15.2773	19.6269	21.532	55.2994
MALTODEXGLUCOSID-RXN: (expasy) Alpha-glucosidase [3,2,1,20]	24.1089	7.64131	8.86983	8.66697	26.4955	9.10348	8.65736	8.99964	24.1716	11.3196	12.9232	13.236	25.9473	6.705	8.54203	9.29641	20.9101	20.6627	22.4669	23.3847	8.15456	11.0176	12.0034	0
RXN-14281: (expasy) Alpha-glucosidase [3,2,1,20]	24.1089	7.64131	8.86983	8.66697	26.4955	9.10348	8.65736	8.99964	24.1716	11.3196	12.9232	13.236	25.9473	6.705	8.54203	9.29641	20.9101	20.6627	22.4669	23.3847	8.15456	11.0176	12.0034	0
RXN-14282: (expasy) Alpha-glucosidase [3,2,1,20]	24.1089	7.64131	8.86983	8.66697	26.4955	9.10348	8.65736	8.99964	24.1716	11.3196	12.9232	13.236	25.9473	6.705	8.54203	9.29641	20.9101	20.6627	22.4669	23.3847	8.15456	11.0176	12.0034	0
RXN-14283: (expasy) Alpha-glucosidase [3,2,1,20]	24.1089	7.64131	8.86983	8.66697	26.4955	9.10348	8.65736	8.99964	24.1716	11.3196	12.9232	13.236	25.9473	6.705	8.54203	9.29641	20.9101	20.6627	22.4669	23.3847	8.15456	11.0176	12.0034	0
RXN-15910: (expasy) Alpha-glucosidase [3,2,1,20]	24.1089	7.64131	8.86983	8.66697	26.4955	9.10348	8.65736	8.99964	24.1716	11.3196	12.9232	13.236	25.9473	6.705	8.54203	9.29641	20.9101	20.6627	22.4669	23.3847	8.15456	11.0176	12.0034	0
RXN0-5183: (expasy) Alpha-glucosidase [3,2,1,20]	24.1089	7.64131	8.86983	8.66697	26.4955	9.10348	8.65736	8.99964	24.1716	11.3196	12.9232	13.236	25.9473	6.705	8.54203	9.29641	20.9101	20.6627	22.4669	23.3847	8.15456	11.0176	12.0034	0
AKBLIG-RXN: (expasy) Glycine C-acetyltransferase [2,3,1,29]	23.8693	143.92	114.632	102.074	24.7293	13.5255	9.3729	10.5721	23.7026	13.4773	11.8327	14.9857	23.4115	7.0565	6.60094	15.4847	36.8371	38.4371	47.7399	25.8905	16.7095	20.1394	25.6215	11.4903
3,2,1,83-RXN: (expasy) Kappa-carrageenase [3,2,1,83]	23.7718	4.33289	2.14304	1.6959	26.9537	37.1195	56.5384	64.423	28.1347	21.6054	29.3016	24.7726	28.0983	21.5846	27.9817	24.5452	23.7267	24.3358	24.3584	26.9783	15.9985	10.3538	19.6794	0
RXN-19040: (expasy) Thiosulfate sulfurtransferase [2,8,1,1]	23.7348	106.1	119.213	114.127	20.1662	19.7791	20.6319	21.0948	20.9786	18.8133	18.0197	17.688	19.4906	22.4356	32.5212	25.5198	25.9405	34.0698	43.5985	21.2189	17.025	14.2824	20.0677	80.5318
RXN0-6359: (expasy) Thiosulfate sulfurtransferase [2,8,1,1]	23.7348	106.1	119.213	114.127	20.1662	19.7791	20.6319	21.0948	20.9786	18.8133	18.0197	17.688	19.4906	22.4356	32.5212	25.5198	25.9405	34.0698	43.5985	21.2189	17.025	14.2824	20.0677	80.5318
THIOSULFATE-SULFURTRANSFERASE-RXN: (expasy) Thiosulfate sulfurtransferase [2,8,1,1]	23.7348	106.356	119.431	114.328	20.1662	19.7791	20.6319	21.0948	20.9786	18.8133	18.0197	17.688	19.4906	22.4356	32.5212	25.5198	25.9405	34.0698	43.5985	21.2189	17.025	14.2824	20.0677	80.5318
RXN-7637: (expasy) Nicotinate dehydrogenase [1,17,1,5]	23.5625	234.576	237.609	218.63	23.0645	20.2191	23.7391	25.9418	25.2392	12.7188	15.9919	13.4867	22.2042	16.1311	17.9148	15.9125	25.8481	28.1276	31.7898	23.0055	11.5522	9.36	11.9312	0
SUCCDIAMINOPIMDESUCC-RXN: (expasy) Succinyl-diaminopimelate desuccinylase [3,5,1,18]	23.4816	179.727	210.021	214.42	23.6258	18.9781	20.9309	20.3203	23.3715	19.4897	33.9127	48.7772	23.3346	20.3104	19.2187	26.3133	33.7479	40.252	43.3939	25.6839	27.7076	31.8381	40.1288	48.2872
RXN0-6481: (expasy) tRNA nucleotidyltransferase [2,7,7,56]	23.3144	115.136	88.0321	84.5552	25.6834	21.4038	18.0344	20.9073	18.922	32.5931	36.559	45.6295	23.2862	45.4427	30.2827	52.2811	35.7495	39.3974	50.8005	23.4679	56.224	80.1243	73.5328	100.301
RXN0-6482: (expasy) tRNA nucleotidyltransferase [2,7,7,56]	23.3144	115.136	88.0321	84.5552	25.6834	21.4038	18.0344	20.9073	18.922	32.5931	36.559	45.6295	23.2862	45.4427	30.2827	52.2811	35.7495	39.3974	50.8005	23.4679	56.224	80.1243	73.5328	100.301
TRNA-NUCLEOTIDYLTRANSFERASE-RXN: (expasy) tRNA nucleotidyltransferase [2,7,7,56]	23.3144	115.136	88.0321	84.5552	25.6834	21.4038	18.0344	20.9073	18.922	32.5931	36.559	45.6295	23.2862	45.4427	30.2827	52.2811	35.7495	39.3974	50.8005	23.4679	56.224	80.1243	73.5328	100.301
GLUCONATE-5-DEHYDROGENASE-RXN: (expasy) Gluconate 5-dehydrogenase [1,1,1,69]	23.1805	47.875	34.2018	38.1191	24.8265	18.1071	14.498	11.5558	22.3665	17.422	13.3492	18.8749	23.9448	13.0125	13.4133	23.9582	24.9929	25.0587	25.5216	23.099	8.71938	13.5004	16.9725	0
DGTPTRIPHYDRO-RXN: (expasy) dGTPase [3,1,5,1]	23.1299	86.4261	83.1916	92.3834	26.0443	18.3095	21.1642	19.8297	24.5635	25.4964	39.2704	57.736	24.8048	22.7045	23.1114	37.1076	25.8685	27.9137	34.5551	23.4087	46.3073	63.553	57.9175	6.22711
KDPGALDOL-RXN: (expasy) AMBIGUOUS [4,1,2,14; 4,1,2,55]	22.7359	18.4235	24.2891	21.3808	25.6364	16.9646	15.7212	14.8243	23.0231	24.2269	16.9292	25.483	20.7757	12.0876	10.6316	26.9363	21.2799	22.8514	21.0427	26.0643	8.51134	19.661	15.5577	8.8578
DLACTDEHYDROGNAD-RXN: (expasy) D-lactate dehydrogenase [1,1,1,28]	22.6137	107.02	142.913	145.045	23.1448	12.2655	13.1145	13.7881	21.4808	13.1623	15.4434	14.991	25.0933	15.7117	15.6164	17.3867	23.372	26.8415	26.2994	22.588	14.8394	11.5203	20.3668	17.8406
2,7,7,39-RXN: (expasy) Glycerol-3-phosphate cytidylyltransferase [2,7,7,39]	22.3747	4.55616	2.36172	1.69499	22.2252	12.5476	12.6162	11.539	24.916	15.7613	16.156	11.823	21.445	33.4814	36.1543	28.2602	17.4999	19.9194	19.1439	20.5065	30.7713	20.917	26.3571	0
ASPARTASE-RXN: (expasy) Aspartate ammonia-lyase [4,3,1,1]	22.364	161.746	140.568	128.661	20.0103	10.2019	8.51891	8.61782	21.4881	10.351	12.2501	11.2698	20.8336	18.6221	20.5076	22.043	26.82	33.7713	36.5437	22.3758	20.3574	17.982	27.5148	73.9419
OXALATE-DECARBOXYLASE-RXN: (expasy) Oxalate decarboxylase [4,1,1,2]	22.0298	2.66568	0.835763	0.210705	19.1471	9.76056	10.1674	11.7788	18.6898	3.35691	4.82637	2.07792	18.9313	11.0774	11.107	7.65972	13.864	12.7748	10.1768	17.9817	3.82749	2.81655	4.1419	0
3,2,1,156-RXN: (expasy) Oligosaccharide reducing-end xylanase [3,2,1,156]	21.8249	3.80705	2.19452	7.74942	22.5307	21.9379	33.0631	30.8284	20.1799	15.2668	35.7981	55.4684	22.6576	7.34944	4.50633	6.16805	14.9796	12.8065	11.8965	20.5384	15.4227	21.9133	21.1374	0
3,2,1,99-RXN: (expasy) Arabinan endo-1,5-alpha-L-arabinosidase [3,2,1,99]	21.4078	3.27967	5.35212	5.67931	19.6976	10.3221	10.93	10.1713	20.7939	7.85733	7.50391	6.37702	20.4761	7.82039	8.44181	7.84751	17.1892	15.0331	15.2889	21.0992	15.092	13.4952	18.6314	0
SUPEROX-DISMUT-RXN: (expasy) Superoxide dismutase [1,15,1,1]	21.3812	218.455	269.281	255.518	17.7228	11.6807	9.74562	12.381	18.9491	11.6488	8.44144	13.6006	19.3381	1.24004	4.24152	12.001	33.7105	40.2386	43.1049	17.1041	14.1282	18.2808	20.1774	94.5134
RXN-11319: (expasy) 2-iminoacetate synthase [4,1,99,19]	21.277	72.0637	58.0238	53.7287	20.7745	9.51407	6.97311	6.31127	22.7833	8.19945	10.6086	8.00291	20.7657	18.8618	27.6245	20.7492	20.215	22.3163	24.9529	20.4176	15.3132	11.4414	18.0906	0
GLUCISOM-RXN: (metacyc) glucose isomerase [5,3,1,5]	21.0637	162.105	128.971	140.354	21.3301	13.477	14.0634	13.768	18.1363	14.8754	26.2296	45.5229	21.9458	4.77427	4.91673	8.70017	24.6856	28.5932	34.993	19.8586	24.1891	33.2586	34.6449	0
XYLISOM-RXN: (expasy) Xylose isomerase [5,3,1,5]	21.0637	162.105	128.971	140.354	21.3301	13.477	14.0634	13.768	18.1363	14.8754	26.2296	45.5229	21.9458	4.77427	4.91673	8.70017	24.6856	28.5932	34.993	19.8586	24.1891	33.2586	34.6449	0
HOMOSERDEAM-RXN: (expasy) Cystathionine gamma-lyase [4,4,1,1]	20.9502	3.12496	1.26301	0.731676	23.017	14.8628	13.5696	9.63082	17.7926	15.3058	13.4887	23.8633	20.57	14.6433	12.0625	25.7495	20.5674	20.4403	21.5932	19.5957	6.26423	11.5054	12.7745	3.16809
RXN-15130: (expasy) Cystathionine gamma-lyase [4,4,1,1]	20.9502	3.12496	1.26301	0.731676	23.017	14.8628	13.5696	9.63082	17.7926	15.3058	13.4887	23.8633	20.57	14.6433	12.0625	25.7495	20.5674	20.4403	21.5932	19.5957	6.26423	11.5054	12.7745	3.16809
SUCCCOASYN-RXN: (expasy) Succinate--CoA ligase (ADP-forming) [6,2,1,5]	20.9328	330.616	359.933	356.824	22.2117	20.3498	22.3536	25.2334	17.7681	21.1274	40.1807	74.3475	21.2729	7.42239	5.10298	17.7789	39.9178	64.559	75.1521	20.615	29.7856	46.7942	48.7784	112.176
4OH2OXOGLUTARALDOL-RXN: (expasy) 4-hydroxy-2-oxoglutarate aldolase [4,1,3,16]	20.6968	75.058	113.951	103.271	22.8549	12.9845	12.4612	11.1375	20.6435	20.7415	15.43	21.0543	20.6355	12.0876	10.266	26.3564	23.6613	23.7052	26.0908	22.9058	8.24355	15.7518	14.1043	5.0912
3,4,14,12-RXN: (expasy) Xaa-Xaa-Pro tripeptidyl-peptidase [3,4,14,12]	20.6059	3.3446	10.7505	14.8322	18.4629	10.4297	7.2241	6.16552	21.0388	10.9771	10.5654	9.91758	19.7327	10.0332	11.6798	16.7047	24.2773	22.4993	28.3611	21.9416	21.4746	18.4537	31.6103	3.71935
RXN-20788: (expasy) UDP-3-O-acyl-N-acetylglucosamine deacetylase [3,5,1,108]	20.5283	80.6636	73.9221	74.3126	19.0374	11.0356	9.35833	10.0086	19.8601	11.4111	8.36479	13.8403	19.9278	6.26194	3.52738	15.5874	31.5635	34.3865	41.2633	20.6107	11.7895	18.2439	23.8843	75.8599
UDPACYLGLCNACDEACETYL-RXN: (expasy) UDP-3-O-acyl-N-acetylglucosamine deacetylase [3,5,1,108]	20.5283	80.6636	73.9221	74.3126	19.0374	11.0356	9.35833	10.0086	19.8601	11.4111	8.36479	13.8403	19.9278	6.26194	3.52738	15.5874	31.5635	34.3865	41.2633	20.6107	11.7895	18.2439	23.8843	75.8599
BUTYRATE-KINASE-RXN: (expasy) AMBIGUOUS [2,7,2,14; 2,7,2,7]	20.249	3.10828	5.73563	7.14343	22.1578	13.2236	13.3176	13.535	19.2303	12.9334	11.1983	14.8204	20.716	2.92487	7.48902	16.4061	25.9943	28.5891	39.4544	20.5639	10.57	13.4174	19.7215	0
RXN-21792: (expasy) AMBIGUOUS [2,7,2,14; 2,7,2,7]	20.249	3.10828	5.73563	7.14343	22.1578	13.2236	13.3176	13.535	19.2303	12.9334	11.1983	14.8204	20.716	2.92487	7.48902	16.4061	25.9943	28.5891	39.4544	20.5639	10.57	13.4174	19.7215	0
RXN-14950: (expasy) Lipoyl synthase [2,8,1,8]	20.1944	64.9413	75.3489	71.6711	19.4022	11.9843	8.91276	9.6008	18.8518	12.0014	11.4491	13.4762	19.4236	4.15216	4.9721	14.3906	32.8247	31.3662	39.799	21.677	14.0715	17.4853	24.7275	55.0545
RXN-14957: (expasy) Lipoyl synthase [2,8,1,8]	20.1944	64.9413	75.3489	71.6711	19.4022	11.9843	8.91276	9.6008	18.8518	12.0014	11.4491	13.4762	19.4236	4.15216	4.9721	14.3906	32.8247	31.3662	39.799	21.677	14.0715	17.4853	24.7275	55.0545
RXN-14959: (expasy) Lipoyl synthase [2,8,1,8]	20.1944	64.9413	75.3489	71.6711	19.4022	11.9843	8.91276	9.6008	18.8518	12.0014	11.4491	13.4762	19.4236	4.15216	4.9721	14.3906	32.8247	31.3662	39.799	21.677	14.0715	17.4853	24.7275	55.0545
RXN0-949: (expasy) Lipoyl synthase [2,8,1,8]	20.1944	64.9413	75.3489	71.6711	19.4022	11.9843	8.91276	9.6008	18.8518	12.0014	11.4491	13.4762	19.4236	4.15216	4.9721	14.3906	32.8247	31.3662	39.799	21.677	14.0715	17.4853	24.7275	55.0545
RXN0-3521: (expasy) Undecaprenyl-phosphate 4-deoxy-4-formamido-L-arabinose transferase [2,4,2,53]	20.1514	62.7504	72.6701	70.3014	18.8854	14.0612	15.3966	16.1745	23.5444	14.1035	15.0432	11.2026	21.7576	20.2324	30.0897	20.7762	22.9345	22.7871	27.3331	18.2762	16.2744	12.573	17.9221	16.9617
CDP-GLUCOSE-46-DEHYDRATASE-RXN: (expasy) CDP-glucose 4,6-dehydratase [4,2,1,45]	20.0085	3.00401	1.98848	1.55863	19.01	10.2224	11.8185	11.01	19.8699	3.7501	3.27578	3.14114	17.9359	1.8165	1.53757	3.59817	17.729	14.2156	13.8178	19.8781	4.19393	4.5663	7.29568	0
TSA-REDUCT-RXN: (expasy) 2-hydroxy-3-oxopropionate reductase [1,1,1,60]	19.9175	263.652	247.917	238.184	20.6372	15.7824	13.5293	13.1821	22.7964	29.9012	22.6127	18.9959	23.5102	67.9562	58.656	49.5353	31.5956	39.465	53.3887	22.9228	59.803	67.8712	69.3365	19.3826
CARBODEHYDRAT-RXN: (expasy) Carbonic anhydrase [4,2,1,1]	19.82	129.447	132.534	132.185	19.499	14.8092	17.0766	16.9455	16.0762	17.2431	33.8458	55.9873	20.879	8.16507	5.96615	13.901	23.3498	25.3179	28.9979	20.5095	26.1614	38.3273	38.5628	112.884
RXN0-5224: (expasy) Carbonic anhydrase [4,2,1,1]	19.82	129.447	132.534	132.185	19.499	14.8092	17.0766	16.9455	16.0762	17.2431	33.8458	55.9873	20.879	8.16507	5.96615	13.901	23.3498	25.3179	28.9979	20.5095	26.1614	38.3273	38.5628	112.884
2,1,1,132-RXN: (expasy) Precorrin-6B C(5,15)-methyltransferase (decarboxylating) [2,1,1,132]	19.6952	3.6696	2.97759	4.23045	21.2677	12.7128	9.60166	9.81534	18.6089	17.6208	14.8495	14.9185	18.8914	25.2534	20.2196	27.8991	19.893	19.1563	22.3032	20.9867	23.3029	26.281	27.9372	0
DCMP-DEAMINASE-RXN: (expasy) dCMP deaminase [3,5,4,12]	19.6432	3.04838	1.40906	1.03542	18.5097	7.436	6.75955	5.8248	17.4048	10.0346	9.32482	8.83023	19.243	10.9304	11.6589	9.00852	14.9127	15.1702	16.0666	19.7158	6.50086	5.74905	10.4618	0
ALPHA-L-FUCOSIDASE-RXN: (expasy) Alpha-L-fucosidase [3,2,1,51]	19.5742	3.14273	3.29098	3.80859	18.1549	7.70334	5.46043	5.86022	20.0432	6.22368	6.18069	4.5238	19.4343	16.6492	16.541	21.2535	16.8038	16.8157	17.5383	18.4208	12.0802	8.73195	14.779	0
RXN-19378: (expasy) Alpha-L-fucosidase [3,2,1,51]	19.5742	3.14273	3.29098	3.80859	18.1549	7.70334	5.46043	5.86022	20.0432	6.22368	6.18069	4.5238	19.4343	16.6492	16.541	21.2535	16.8038	16.8157	17.5383	18.4208	12.0802	8.73195	14.779	0
RXN-19379: (expasy) Alpha-L-fucosidase [3,2,1,51]	19.5742	3.14273	3.29098	3.80859	18.1549	7.70334	5.46043	5.86022	20.0432	6.22368	6.18069	4.5238	19.4343	16.6492	16.541	21.2535	16.8038	16.8157	17.5383	18.4208	12.0802	8.73195	14.779	0
RXN-21816: (expasy) Alpha-L-fucosidase [3,2,1,51]	19.5742	3.14273	3.29098	3.80859	18.1549	7.70334	5.46043	5.86022	20.0432	6.22368	6.18069	4.5238	19.4343	16.6492	16.541	21.2535	16.8038	16.8157	17.5383	18.4208	12.0802	8.73195	14.779	0
RXN197R-54: (expasy) Alpha-L-fucosidase [3,2,1,51]	19.5742	3.14273	3.29098	3.80859	18.1549	7.70334	5.46043	5.86022	20.0432	6.22368	6.18069	4.5238	19.4343	16.6492	16.541	21.2535	16.8038	16.8157	17.5383	18.4208	12.0802	8.73195	14.779	0
PDXJ-RXN: (expasy) Pyridoxine 5'-phosphate synthase [2,6,99,2]	19.5103	102.199	118.319	105.497	19.0494	10.7518	7.114	8.05158	17.2566	13.2489	8.14085	11.5247	14.9781	4.70411	6.30917	13.31	27.4232	29.852	34.2398	17.662	14.6576	19.3486	21.5037	39.4248
6-PHOSPHO-BETA-GALACTOSIDASE-RXN: (expasy) 6-phospho-beta-galactosidase [3,2,1,85]	19.4846	2.1944	0.752601	1.02233	22.5941	14.03	13.2321	13.0982	20.0676	27.8435	22.0969	24.4368	20.0308	62.3726	46.8769	80.3662	18.515	17.9287	20.4765	19.0503	90.3202	111.172	100.819	14.3988
LACTOSE6P-HYDROXY-RXN: (metacyc) 6-phospho-lactosidase [3,2,1,85]	19.4846	2.1944	0.752601	1.02233	22.5941	14.03	13.2321	13.0982	20.0676	27.8435	22.0969	24.4368	20.0308	62.3726	46.8769	80.3662	18.515	17.9287	20.4765	19.0503	90.3202	111.172	100.819	14.3988
1,3,99,15-RXN: (expasy) Benzoyl-CoA reductase [1,3,7,8]	19.4683	64.1481	66.4625	61.9168	19.7006	13.6434	11.3162	10.9013	18.5519	19.1272	16.9467	15.2102	20.694	33.3502	32.0206	42.9638	24.0472	25.4609	31.0431	18.7062	41.9365	51.4586	49.4127	0
ACETYLSYNCLTH-RXN: (expasy) CO-methylating acetyl-CoA synthase [2,3,1,169]	19.4368	3.29592	1.27107	0.477139	22.1492	10.6646	10.5496	13.099	22.1202	9.7367	15.3096	11.5407	21.7588	20.2735	22.9787	24.9649	16.9665	19.6151	19.8555	21.0418	18.4389	11.7846	21.5313	0
1,1,1,261-RXN: (expasy) sn-glycerol-1-phosphate dehydrogenase [1,1,1,261]	19.4247	2.83561	0.853603	0.250733	19.8786	7.95065	6.22948	5.89409	20.3891	8.4349	9.81333	8.33882	23.2417	10.0531	14.4943	11.2209	16.505	15.0238	15.3601	19.8077	9.23348	5.89675	9.78615	0
RXN-13037: (metacyc) octanoyl:GcvH transferase [2,3,1,181]	19.2928	47.4805	54.9788	56.6179	19.4907	9.56147	7.95191	8.21932	16.5212	11.5288	9.47805	11.5892	17.7531	4.47111	4.26612	11.9752	30.8934	30.7658	35.4108	16.6726	15.7741	18.6913	23.9397	45.0322
RXN0-947: (expasy) Lipoyl(octanoyl) transferase [2,3,1,181]	19.2928	47.4805	54.9788	56.6179	19.4907	9.56147	7.95191	8.21932	16.5212	11.5288	9.47805	11.5892	17.7531	4.47111	4.26612	11.9752	30.8934	30.7658	35.4108	16.6726	15.7741	18.6913	23.9397	45.0322
LACTOSE-6-PHOSPHATE-ISOMERASE-RXN: (expasy) Galactose-6-phosphate isomerase [5,3,1,26]	19.2907	2.70752	0.805478	0.86245	20.6226	15.7666	14.281	12.8359	16.7461	32.4015	24.0602	26.958	23.5366	86.7795	63.1167	83.815	19.173	16.8164	20.6645	18.0669	79.7962	119.886	100.049	10.7606
1,8,4,12-RXN: (expasy) Peptide-methionine (R)-S-oxide reductase [1,8,4,12]	19.2844	62.0689	95.7453	103.261	19.3357	14.7724	11.352	15.4953	17.4411	16.1066	11.5057	18.2774	16.9466	8.82574	9.35707	20.4335	36.3136	36.6222	44.4407	18.7038	10.9902	18.0964	19.3562	141.294
3,4,17,19-RXN: (expasy) Carboxypeptidase Taq [3,4,17,19]	19.2047	2.95591	1.08079	0.801478	20.9687	17.7488	17.2751	17.1384	19.2575	18.9087	16.2126	18.1293	18.8276	25.6895	20.7975	31.8356	22.5113	23.6428	30.4125	18.4126	26.5156	31.5202	37.6532	0
2,1,1,133-RXN: (expasy) Precorrin-4 C(11)-methyltransferase [2,1,1,133]	19.1258	2.93394	2.91366	4.70143	19.7439	12.0089	8.6809	6.54992	16.5243	16.0846	14.4251	12.3931	20.2218	11.7038	8.57961	19.8659	17.8409	18.3209	16.6755	16.8366	8.05859	11.5527	12.5398	0
ACNEULY-RXN: (expasy) N-acetylneuraminate lyase [4,1,3,3]	19.1046	59.4703	53.6641	50.6323	18.6454	11.6835	8.36618	7.56925	18.864	11.2611	9.12982	13.3558	18.0024	7.47465	6.45441	16.6739	20.0562	19.7126	50.1829	19.2396	8.75279	12.9626	17.6009	12.2131
RXN-15313: (expasy) N-acetylneuraminate lyase [4,1,3,3]	19.1046	59.4703	53.6641	50.6323	18.6454	11.6835	8.36618	7.56925	18.864	11.2611	9.12982	13.3558	18.0024	7.47465	6.45441	16.6739	20.0562	19.7126	50.1829	19.2396	8.75279	12.9626	17.6009	12.2131
3,4,11,9-RXN: (expasy) Xaa-Pro aminopeptidase [3,4,11,9]	19.0812	110.735	108.102	100.449	19.0781	11.0652	6.81604	7.42374	22.534	13.1136	7.98955	8.55227	22.1514	8.07902	8.77537	12.9186	22.3118	25.4527	30.9769	20.0015	12.6888	13.8087	19.5141	13.6093
DARABALDOL-RXN: (expasy) L-fuculose-phosphate aldolase [4,1,2,17]	18.9639	226.791	227.929	242.864	19.0269	12.6122	13.3622	14.5648	20.6092	8.80122	11.4627	11.6879	20.6635	16.8675	18.8928	23.1667	22.1743	25.1235	39.7287	20.6554	16.8111	12.5775	18.649	15.7821
FUCPALDOL-RXN: (expasy) L-fuculose-phosphate aldolase [4,1,2,17]	18.9639	226.791	227.929	242.864	19.0269	12.6122	13.3622	14.5648	20.6092	8.80122	11.4627	11.6879	20.6635	16.8675	18.8928	23.1667	22.1743	25.1235	39.7287	20.6554	16.8111	12.5775	18.649	15.7821
RXN0-1863: (expasy) AMBIGUOUS [2,6,1,87; 2,6,1,92]	18.8866	177.014	222.012	186.609	16.9113	10.9907	11.5066	12.6782	19.4602	9.26674	11.4894	8.39211	17.1034	19.3787	21.8686	19.4766	18.3997	19.492	28.9436	16.8344	21.5886	12.4632	16.8923	3.61239
PREPHENATEDEHYDROG-RXN: (expasy) Prephenate dehydrogenase [1,3,1,12]	18.8837	10.9314	12.2519	11.0592	18.1861	8.26139	7.04707	6.2813	20.5662	11.3424	9.07352	8.48196	18.7413	12.1655	10.8096	11.7882	16.069	15.1947	17.2501	16.4349	11.0743	10.8364	14.5978	0
CYCLOMALTODEXTRINASE-RXN: (expasy) Cyclomaltodextrinase [3,2,1,54]	18.8501	64.6105	68.1418	63.4388	18.9218	9.57146	9.46312	9.41884	19.1816	9.91191	10.7295	8.61415	19.6004	13.5786	20.682	18.7283	19.9828	19.5901	24.0408	19.094	13.5318	12.941	16.8032	7.43589
AGMATINE-DEIMINASE-RXN: (expasy) Agmatine deiminase [3,5,3,12]	18.8448	2.98422	1.39133	1.48709	18.1815	18.5817	20.1208	20.7186	16.3534	12.5604	17.4525	14.8615	18.9479	11.0838	13.2628	15.564	18.7729	15.3363	15.0363	17.9545	12.1245	9.65244	13.2615	23.2233
1,2,7,4-RXN: (expasy) Anaerobic carbon-monoxide dehydrogenase [1,2,7,4]	18.7965	12.2492	11.188	9.97339	20.8401	11.5082	12.6164	14.2974	18.799	10.0183	12.2785	12.4754	19.3755	15.1385	17.8327	21.3224	17.4039	18.6821	21.0519	18.6233	11.2763	8.39705	14.2505	0
3-HYDROXBUTYRYL-COA-DEHYDRATASE-RXN: (expasy) 3-hydroxybutyryl-CoA dehydratase [4,2,1,55]	18.7452	2.78483	1.20107	0.519298	21.1636	13.5537	10.9716	10.1105	17.7961	12.0334	8.57753	15.0638	19.0025	10.6709	7.38487	19.993	20.3803	17.471	18.2428	19.7088	3.89524	10.1682	8.14895	0
ADENOSYLHOMOCYSTEINASE-RXN: (expasy) Adenosylhomocysteinase [3,3,1,1]	18.708	3.02956	4.54205	5.89775	21.3622	10.5477	8.11049	8.12871	16.381	9.7342	8.31403	11.4871	20.5024	5.72749	4.18766	12.417	26.6992	30.4633	35.7005	19.2916	10.0918	13.6547	16.7738	26.9041
GLUTDECARBOX-RXN: (expasy) Glutamate decarboxylase [4,1,1,15]	18.5659	68.1303	74.2116	76.7889	18.2026	13.4956	14.7873	14.6543	16.6408	17.0693	27.7133	47.9825	19.829	5.39699	3.31001	11.6163	26.4346	27.5217	36.5786	19.4514	19.6439	25.8093	31.4859	30.8817
GLYCERATE-DEHYDROGENASE-RXN: (expasy) Glycerate dehydrogenase [1,1,1,29]	18.1681	3.16171	1.54325	0.690932	19.8713	8.894	6.97514	7.39271	18.1772	10.1377	11.1847	8.88893	19.838	9.16954	9.07455	14.4747	17.1759	18.5958	21.9533	18.3363	8.16043	6.80279	11.0718	7.12333
RXN-11148: (expasy) Sortase B [3,4,22,71]	18.1538	2.95545	0.891945	0.577711	17.898	14.6712	18.1732	16.9995	18.2969	12.3222	14.7815	11.3103	16.7423	18.8833	23.8557	15.177	15.2889	15.7457	16.8091	18.3782	10.6187	6.73043	11.5775	0
ORNITHINE-CYCLODEAMINASE-RXN: (expasy) Ornithine cyclodeaminase [4,3,1,12]	18.0839	3.40004	1.12152	0.578962	19.5672	6.43639	5.09532	5.18137	17.7626	6.77741	9.08226	8.43479	20.8317	7.11239	6.78404	6.36845	12.8539	13.3597	14.8246	18.7519	3.9841	2.96158	3.56108	0
3,4,13,22-RXN: (expasy) D-Ala-D-Ala dipeptidase [3,4,13,22]	18.0724	40.0592	59.7612	57.8164	17.7225	13.0329	12.7357	14.4898	17.4608	10.0465	12.983	12.3702	16.8641	15.5611	12.4078	18.8744	21.9741	26.0907	30.889	17.2267	14.1845	14.2435	20.8049	0
RXN-13179: (expasy) 4-hydroxythreonine-4-phosphate dehydrogenase [1,1,1,262]	18.0411	124.184	120.17	108.848	18.8422	16.2359	17.2717	17.9187	17.8183	11.5907	13.2895	11.4764	16.7864	9.4361	8.83684	11.9978	22.0893	26.1567	29.5598	17.1446	8.35036	10.7595	15.4834	36.305
CITLY-RXN: (expasy) Citrate (pro-3S)-lyase [4,1,3,6]	18.0264	119.809	142.626	119.848	19.6674	13.7265	8.83606	7.99522	18.1666	11.3358	9.66575	11.1679	18.9211	10.7114	15.2268	16.4311	24.534	28.585	31.1147	17.3195	9.53251	10.6229	15.4352	0
2,1,1,151-RXN: (expasy) Cobalt-factor II C(20)-methyltransferase [2,1,1,151]	17.9834	2.56714	0.788743	0.346155	17.5512	8.98131	8.35687	7.34858	18.3473	11.2673	12.5027	9.32208	18.0859	19.1347	25.3207	21.1621	17.2503	16.5511	16.3783	19.4137	15.4378	14.095	17.5275	4.51484
RXN-8760: (expasy) Cobalt-factor II C(20)-methyltransferase [2,1,1,151]	17.9834	2.56714	0.788743	0.346155	17.5512	8.98131	8.35687	7.34858	18.3473	11.2673	12.5027	9.32208	18.0859	19.1347	25.3207	21.1621	17.2503	16.5511	16.3783	19.4137	15.4378	14.095	17.5275	4.51484
RXN-7668: (expasy) Glycogen(starch) synthase [2,4,1,11]	17.8665	2.18749	1.78775	2.20935	17.3307	10.3016	9.72652	7.97317	16.8324	18.4627	15.2112	14.4854	17.2923	41.606	27.6496	34.1252	16.7159	16.7468	21.0891	17.8423	34.9496	46.3569	48.9009	3.93961
3-HYDROXYBUTYRYL-COA-DEHYDROGENASE-RXN: (expasy) 3-hydroxybutyryl-CoA dehydrogenase [1,1,1,157]	17.8058	55.9295	87.8005	78.1752	20.0404	11.966	8.76479	9.17396	17.1497	9.57609	9.66086	12.4549	16.7107	9.12951	11.3297	18.2956	20.4043	20.9813	24.0024	17.1265	4.74394	10.7719	12.4108	0
RXN0-5189: (expasy) DNA-3-methyladenine glycosylase I [3,2,2,20]	17.7815	67.2599	53.6409	53.5309	16.4515	10.0661	6.91129	8.84438	20.6619	13.2653	11.7244	9.8503	17.2379	17.2535	18.9727	22.3253	25.2531	29.3513	36.0538	15.2635	15.6404	17.5062	23.2347	5.14846
2,1,1,131-RXN: (expasy) Precorrin-3B C(17)-methyltransferase [2,1,1,131]	17.6095	2.63667	2.5202	3.14607	18.1816	12.2955	11.9278	9.91246	15.1845	16.2049	13.9683	14.3213	15.1098	11.0287	8.93141	19.1908	16.8074	15.744	19.7909	17.5018	9.71131	9.23302	12.6114	0
CHORISMATEMUT-RXN: (expasy) Chorismate mutase [5,4,99,5]	17.5644	36.745	42.7812	46.9886	17.6372	15.4119	19.4224	19.6586	18.6655	30.8705	44.194	65.5541	18.0747	24.3558	14.9788	18.145	20.1005	20.9968	24.4703	15.961	31.5293	41.5565	39.7324	33.3096
BETA-GLUCURONID-RXN: (expasy) Beta-glucuronidase [3,2,1,31]	17.545	39.0391	67.644	76.5858	19.5063	12.2418	12.1143	11.4123	17.4393	9.52866	8.84241	10.7692	17.3341	10.0766	8.0596	15.6774	17.8745	17.8837	22.9773	17.6434	7.20525	9.73938	12.7601	0
RXN-15289: (metacyc) luteolin triglucoronide &beta;-glucuronidase [3,2,1,31]	17.545	39.0391	67.644	76.5858	19.5063	12.2418	12.1143	11.4123	17.4393	9.52866	8.84241	10.7692	17.3341	10.0766	8.0596	15.6774	17.8745	17.8837	22.9773	17.6434	7.20525	9.73938	12.7601	0
RXN-15291: (metacyc) luteolin monoglucuronide &beta;-glucuronidase [3,2,1,31]	17.545	39.0391	67.644	76.5858	19.5063	12.2418	12.1143	11.4123	17.4393	9.52866	8.84241	10.7692	17.3341	10.0766	8.0596	15.6774	17.8745	17.8837	22.9773	17.6434	7.20525	9.73938	12.7601	0
CELLOBIOSE-PHOSPHORYLASE-RXN: (expasy) Cellobiose phosphorylase [2,4,1,20]	17.3763	3.01729	3.15767	3.05252	20.5251	7.14984	5.48933	4.97425	18.3492	5.51374	7.69881	5.54075	19.483	3.92524	5.28232	3.87028	14.0577	14.8883	13.8727	18.316	4.50078	4.83383	6.2759	0
CDPKIN-RXN: (expasy) Nucleoside-diphosphate kinase [2,7,4,6]	17.2697	53.1232	55.7339	53.652	14.2133	10.737	7.29017	10.1397	15.0543	22.3759	14.5602	15.3657	16.1677	34.7822	30.7143	35.3308	20.9916	21.0479	26.2742	14.954	40.0106	49.1698	45.9072	57.4911
DADPKIN-RXN: (expasy) Nucleoside-diphosphate kinase [2,7,4,6]	17.2697	53.1232	55.7339	53.652	14.2133	10.737	7.29017	10.1397	15.0543	22.3759	14.5602	15.3657	16.1677	34.7822	30.7143	35.3308	20.9916	21.0479	26.2742	14.954	40.0106	49.1698	45.9072	57.4911
DCDPKIN-RXN: (expasy) Nucleoside-diphosphate kinase [2,7,4,6]	17.2697	53.1232	55.7339	53.652	14.2133	10.737	7.29017	10.1397	15.0543	22.3759	14.5602	15.3657	16.1677	34.7822	30.7143	35.3308	20.9916	21.0479	26.2742	14.954	40.0106	49.1698	45.9072	57.4911
DGDPKIN-RXN: (expasy) Nucleoside-diphosphate kinase [2,7,4,6]	17.2697	53.1232	55.7339	53.652	14.2133	10.737	7.29017	10.1397	15.0543	22.3759	14.5602	15.3657	16.1677	34.7822	30.7143	35.3308	20.9916	21.0479	26.2742	14.954	40.0106	49.1698	45.9072	57.4911
DTDPKIN-RXN: (expasy) Nucleoside-diphosphate kinase [2,7,4,6]	17.2697	53.1232	55.7339	53.652	14.2133	10.737	7.29017	10.1397	15.0543	22.3759	14.5602	15.3657	16.1677	34.7822	30.7143	35.3308	20.9916	21.0479	26.2742	14.954	40.0106	49.1698	45.9072	57.4911
DUDPKIN-RXN: (expasy) Nucleoside-diphosphate kinase [2,7,4,6]	17.2697	53.1232	55.7339	53.652	14.2133	10.737	7.29017	10.1397	15.0543	22.3759	14.5602	15.3657	16.1677	34.7822	30.7143	35.3308	20.9916	21.0479	26.2742	14.954	40.0106	49.1698	45.9072	57.4911
GDPKIN-RXN: (expasy) Nucleoside-diphosphate kinase [2,7,4,6]	17.2697	53.1232	55.7339	53.652	14.2133	10.737	7.29017	10.1397	15.0543	22.3759	14.5602	15.3657	16.1677	34.7822	30.7143	35.3308	20.9916	21.0479	26.2742	14.954	40.0106	49.1698	45.9072	57.4911
NUCLEOSIDE-DIP-KIN-RXN: (expasy) Nucleoside-diphosphate kinase [2,7,4,6]	17.2697	53.1232	55.7339	53.652	14.2133	10.737	7.29017	10.1397	15.0543	22.3759	14.5602	15.3657	16.1677	34.7822	30.7143	35.3308	20.9916	21.0479	26.2742	14.954	40.0106	49.1698	45.9072	57.4911
RXN-14120: (expasy) Nucleoside-diphosphate kinase [2,7,4,6]	17.2697	53.1232	55.7339	53.652	14.2133	10.737	7.29017	10.1397	15.0543	22.3759	14.5602	15.3657	16.1677	34.7822	30.7143	35.3308	20.9916	21.0479	26.2742	14.954	40.0106	49.1698	45.9072	57.4911
RXN-14228: (expasy) Nucleoside-diphosphate kinase [2,7,4,6]	17.2697	53.1232	55.7339	53.652	14.2133	10.737	7.29017	10.1397	15.0543	22.3759	14.5602	15.3657	16.1677	34.7822	30.7143	35.3308	20.9916	21.0479	26.2742	14.954	40.0106	49.1698	45.9072	57.4911
UDPKIN-RXN: (expasy) Nucleoside-diphosphate kinase [2,7,4,6]	17.2697	53.1232	55.7339	53.652	14.2133	10.737	7.29017	10.1397	15.0543	22.3759	14.5602	15.3657	16.1677	34.7822	30.7143	35.3308	20.9916	21.0479	26.2742	14.954	40.0106	49.1698	45.9072	57.4911
HEMN-RXN: (expasy) Coproporphyrinogen dehydrogenase [1,3,98,3]	17.2429	137.292	103.459	95.7728	17.2172	21.1467	22.6506	23.5307	16.0431	13.2551	15.8915	16.566	16.7138	6.41244	9.76296	12.6159	23.0227	22.4841	24.1372	14.7644	6.27572	10.4239	12.6632	57.8986
COA-DISULFIDE-REDUCTASE-NADH-RXN: (expasy) CoA-disulfide reductase [1,8,1,14]	17.0699	66.0837	64.8653	57.9846	16.6671	14.5786	14.7971	15.6573	17.1222	13.4665	13.0479	18.2895	16.6753	10.1154	11.9511	22.5543	26.7584	36.3164	44.7337	16.2211	12.3584	17.1451	24.4838	31.3412
2-HALOACID-DEHALOGENASE-RXN: (expasy) AMBIGUOUS [3,8,1,10; 3,8,1,2]	17.0279	2.59979	2.13972	2.63999	17.4369	9.25644	6.17644	5.54017	15.752	7.93863	8.36283	8.56574	16.2852	3.99682	8.26511	9.04803	15.2193	16.5741	14.2085	16.1009	5.2852	6.98779	9.07796	0
RXN-15138: (metacyc) 2-chloroacrylate reductase [3,8,1,2]	17.0279	2.59979	2.13972	2.63999	17.4369	9.25644	6.17644	5.54017	15.752	7.93863	8.36283	8.56574	16.2852	3.99682	8.26511	9.04803	15.2193	16.5741	14.2085	16.1009	5.2852	6.98779	9.07796	0
RXN0-6731: (expasy) 16S rRNA (guanine(1516)-N(2))-methyltransferase [2,1,1,242]	16.97	66.2716	57.3572	47.5793	18.0781	11.8744	11.868	11.2832	18.2392	18.1442	15.006	17.1489	18.9369	36.2417	27.8873	45.1678	16.6216	18.0788	18.9049	18.6192	42.5289	51.971	53.406	70.7166
ADENYLYLSULFATE-REDUCTASE-RXN: (expasy) Adenylyl-sulfate reductase [1,8,99,2]	16.924	2.70188	1.03678	0.564633	18.8579	16.8179	21.2748	20.4201	17.2775	11.5432	16.0918	16.315	18.1907	8.68882	11.0193	9.53878	13.7752	11.5804	11.6617	18.0288	2.93173	2.89934	3.59727	0
2,1,3,1-RXN: (expasy) Methylmalonyl-CoA carboxytransferase [2,1,3,1]	16.8745	2.66929	1.45538	0.85931	16.317	17.8345	21.3673	21.6326	18.0109	13.919	21.2312	15.2688	18.4103	16.9896	23.1375	19.351	16.4876	17.0732	16.2539	16.3742	13.0702	10.1676	16.4777	0
RXN-14247: (expasy) Monoterpene epsilon-lactone hydrolase [3,1,1,83]	16.7897	2.63617	0.865591	0.364363	14.9567	7.60857	9.28896	9.72177	16.8419	2.87672	3.30221	2.453	17.4906	3.77238	2.72482	2.29451	11.7457	8.876	8.62523	15.9729	0.812453	0.884136	1.79605	0
RXN-9393: (expasy) Monoterpene epsilon-lactone hydrolase [3,1,1,83]	16.7897	2.63617	0.865591	0.364363	14.9567	7.60857	9.28896	9.72177	16.8419	2.87672	3.30221	2.453	17.4906	3.77238	2.72482	2.29451	11.7457	8.876	8.62523	15.9729	0.812453	0.884136	1.79605	0
RXN-9394: (expasy) Monoterpene epsilon-lactone hydrolase [3,1,1,83]	16.7897	2.63617	0.865591	0.364363	14.9567	7.60857	9.28896	9.72177	16.8419	2.87672	3.30221	2.453	17.4906	3.77238	2.72482	2.29451	11.7457	8.876	8.62523	15.9729	0.812453	0.884136	1.79605	0
RXN-9421: (expasy) Monoterpene epsilon-lactone hydrolase [3,1,1,83]	16.7897	2.63617	0.865591	0.364363	14.9567	7.60857	9.28896	9.72177	16.8419	2.87672	3.30221	2.453	17.4906	3.77238	2.72482	2.29451	11.7457	8.876	8.62523	15.9729	0.812453	0.884136	1.79605	0
RXN-9432: (expasy) Monoterpene epsilon-lactone hydrolase [3,1,1,83]	16.7897	2.63617	0.865591	0.364363	14.9567	7.60857	9.28896	9.72177	16.8419	2.87672	3.30221	2.453	17.4906	3.77238	2.72482	2.29451	11.7457	8.876	8.62523	15.9729	0.812453	0.884136	1.79605	0
RXN-9436: (expasy) Monoterpene epsilon-lactone hydrolase [3,1,1,83]	16.7897	2.63617	0.865591	0.364363	14.9567	7.60857	9.28896	9.72177	16.8419	2.87672	3.30221	2.453	17.4906	3.77238	2.72482	2.29451	11.7457	8.876	8.62523	15.9729	0.812453	0.884136	1.79605	0
RXN-9443: (expasy) Monoterpene epsilon-lactone hydrolase [3,1,1,83]	16.7897	2.63617	0.865591	0.364363	14.9567	7.60857	9.28896	9.72177	16.8419	2.87672	3.30221	2.453	17.4906	3.77238	2.72482	2.29451	11.7457	8.876	8.62523	15.9729	0.812453	0.884136	1.79605	0
RXN-9984: (expasy) Monoterpene epsilon-lactone hydrolase [3,1,1,83]	16.7897	2.63617	0.865591	0.364363	14.9567	7.60857	9.28896	9.72177	16.8419	2.87672	3.30221	2.453	17.4906	3.77238	2.72482	2.29451	11.7457	8.876	8.62523	15.9729	0.812453	0.884136	1.79605	0
3,4,13,9-RXN: (expasy) Xaa-Pro dipeptidase [3,4,13,9]	16.7809	104.45	82.2229	73.4588	15.7896	8.30775	7.15245	7.63955	16.2611	8.68784	10.0953	7.87411	17.9805	13.6856	14.3269	12.8814	18.4006	21.5502	27.824	15.3587	13.0666	11.0181	16.3666	22.7402
PYROGLUTAMYL-PEPTIDASE-I-RXN: (expasy) Pyroglutamyl-peptidase I [3,4,19,3]	16.7608	2.45624	5.09774	9.95994	15.4235	13.3966	13.1417	11.907	15.6146	16.8612	29.7166	46.6302	20.6281	11.0338	7.76034	12.2384	15.5334	15.1213	16.3173	20.0908	25.9282	28.8979	34.24	26.4095
GUANINE-DEAMINASE-RXN: (expasy) Guanine deaminase [3,5,4,3]	16.7505	77.555	71.0215	64.7507	16.9108	8.56988	9.04132	9.0856	15.7139	8.94025	9.8855	9.86707	18.5901	21.7332	24.9233	19.642	16.361	18.0581	19.3536	15.7519	14.5236	9.88507	17.7951	21.3747
RXN-15261: (metacyc) dihydropterin deaminase [3,5,4,3]	16.7505	77.555	71.0215	64.7507	16.9108	8.56988	9.04132	9.0856	15.7139	8.94025	9.8855	9.86707	18.5901	21.7332	24.9233	19.642	16.361	18.0581	19.3536	15.7519	14.5236	9.88507	17.7951	21.3747
RXN-16427: (expasy) Molybdenum cofactor guanylyltransferase [2,7,7,77]	16.6215	94.1736	72.4717	67.6892	18.0405	11.9457	10.464	8.66073	16.0493	18.1961	9.70851	9.73351	16.1118	36.6503	26.8217	33.5982	20.7057	23.0594	27.5828	16.2726	36.8482	39.7222	42.4657	19.8529
RXN-21295: (expasy) Molybdenum cofactor guanylyltransferase [2,7,7,77]	16.6215	94.1736	72.4717	67.6892	18.0405	11.9457	10.464	8.66073	16.0493	18.1961	9.70851	9.73351	16.1118	36.6503	26.8217	33.5982	20.7057	23.0594	27.5828	16.2726	36.8482	39.7222	42.4657	19.8529
RXN-21601: (expasy) Molybdenum cofactor guanylyltransferase [2,7,7,77]	16.6215	94.1736	72.4717	67.6892	18.0405	11.9457	10.464	8.66073	16.0493	18.1961	9.70851	9.73351	16.1118	36.6503	26.8217	33.5982	20.7057	23.0594	27.5828	16.2726	36.8482	39.7222	42.4657	19.8529
RXN0-262: (expasy) Molybdenum cofactor guanylyltransferase [2,7,7,77]	16.6215	94.1736	72.4717	67.6892	18.0405	11.9457	10.464	8.66073	16.0493	18.1961	9.70851	9.73351	16.1118	36.6503	26.8217	33.5982	20.7057	23.0594	27.5828	16.2726	36.8482	39.7222	42.4657	19.8529
RXN-14189: (expasy) Catalase [1,11,1,6]	16.2525	101.161	146.156	145.181	17.2505	8.84861	6.89888	7.34256	14.4608	8.19901	6.94821	10.2885	15.0911	5.9476	4.53397	11.2713	25.2546	27.2155	34.8615	17.2598	10.0082	12.6112	16.5885	60.833
RXN66-1: (expasy) Catalase [1,11,1,6]	16.2525	101.161	146.156	145.181	17.2505	8.84861	6.89888	7.34256	14.4608	8.19901	6.94821	10.2885	15.0911	5.9476	4.53397	11.2713	25.2546	27.2155	34.8615	17.2598	10.0082	12.6112	16.5885	60.833
3,4,11,6-RXN: (expasy) Aminopeptidase B [3,4,11,6]	16.1372	15.5362	14.9305	14.2591	17.8032	8.40502	8.30963	9.07178	15.9661	12.5557	11.0931	11.0051	16.4783	23.57	23.5341	24.3241	15.4526	15.7974	16.3742	15.4667	17.2569	13.5322	18.2031	0
RXN-18719: (expasy) AMBIGUOUS [3,4,11,15; 3,4,11,6]	16.1372	15.5362	14.9305	14.2591	17.8032	8.40502	8.30963	9.07178	15.9661	12.5557	11.0931	11.0051	16.4783	23.57	23.5341	24.3241	15.4526	15.7974	16.3742	15.4667	17.2569	13.5322	18.2031	0
2,6,1,37-RXN: (metacyc) phosphonoacetaldehyde transaminase [2,6,1,37]	16.1254	2.3644	3.9984	4.92931	15.8716	8.99357	7.19383	6.53847	18.0608	9.26579	8.77137	9.01597	15.6352	4.18904	2.92621	7.90963	17.7043	19.0185	22.233	15.8159	9.15712	7.99226	14.8698	19.1416
CHLORAMPHENICOL-O-ACETYLTRANSFERASE-RXN: (expasy) Chloramphenicol O-acetyltransferase [2,3,1,28]	16.0619	1.65634	2.65877	4.69275	12.6349	7.86707	5.20342	4.72445	14.8407	6.99725	6.53865	5.30751	11.6847	16.3933	11.5602	11.5873	15.9912	17.4882	18.3774	13.3122	11.9688	9.27907	14.1341	5.12092
325-BISPHOSPHATE-NUCLEOTIDASE-RXN: (expasy) 3'(2'),5'-bisphosphate nucleotidase [3,1,3,7]	15.9422	58.6054	53.6476	53.52	12.5977	7.54782	5.21276	5.91888	15.8688	6.49024	5.93133	6.82892	12.6637	4.40423	4.50108	9.18514	19.3924	19.8982	23.6964	14.9368	10.1065	12.9445	17.5288	66.9363
5,1,3,9-RXN: (expasy) N-acylglucosamine-6-phosphate 2-epimerase [5,1,3,9]	15.7605	117.437	109.083	89.0827	15.9945	7.77893	6.67684	7.38645	14.9559	11.124	9.59926	8.37197	13.7299	13.3795	15.7184	18.9593	17.0118	19.9809	25.4619	14.7124	13.312	12.7242	16.5088	11.6985
NANE-RXN: (metacyc) N-acetyl-D-mannosamine-6-phosphate epimerase [5,1,3,9]	15.7605	117.437	109.083	89.0827	15.9945	7.77893	6.67684	7.38645	14.9559	11.124	9.59926	8.37197	13.7299	13.3795	15.7184	18.9593	17.0118	19.9809	25.4619	14.7124	13.312	12.7242	16.5088	11.6985
4,1,1,83-RXN: (expasy) 4-hydroxyphenylacetate decarboxylase [4,1,1,83]	15.7156	126.721	128.918	116.519	15.1507	7.64419	7.82948	8.17814	15.979	7.5169	10.4831	8.20116	16.2535	17.9485	18.8184	18.004	17.9842	23.2271	29.0199	14.8529	16.8885	11.1815	17.1381	0
RXN-20409: (expasy) 4-hydroxyphenylacetate decarboxylase [4,1,1,83]	15.7156	126.721	128.918	116.519	15.1507	7.64419	7.82948	8.17814	15.979	7.5169	10.4831	8.20116	16.2535	17.9485	18.8184	18.004	17.9842	23.2271	29.0199	14.8529	16.8885	11.1815	17.1381	0
UROCANATE-HYDRATASE-RXN: (expasy) Urocanate hydratase [4,2,1,49]	15.6542	6.04132	9.71221	12.3184	15.1989	9.55283	8.53533	7.39318	12.979	8.20299	7.11968	10.3746	14.7113	5.35064	4.20356	10.701	19.7156	22.9589	26.0141	15.932	9.93507	13.5881	17.7906	26.0777
RXN-12174: (expasy) Unsaturated rhamnogalacturonyl hydrolase [3,2,1,172]	15.6132	2.03578	3.66027	5.736	16.8738	12.4676	9.4072	9.30619	15.4123	18.1965	16.2253	17.0157	16.8903	26.0741	19.1402	44.6503	14.7629	15.9177	17.5091	17.036	46.075	64.336	60.3227	18.8347
DIHYDROOROTATE-DEHYDROGENASE-RXN: (expasy) Dihydroorotate dehydrogenase (quinone) [1,3,5,2]	15.3743	52.0592	69.7549	76.3146	16.0599	11.0795	10.5321	12.5638	14.8368	14.3739	19.7127	29.5808	16.7837	6.24926	4.14452	11.0643	25.9472	27.6197	31.7193	16.8492	19.1874	27.7251	25.2677	17.8404
RXN0-6491: (metacyc) dihydroorotate dehydrogenase [1,3,5,2]	15.3743	52.0592	69.7549	76.3146	16.0599	11.0795	10.5321	12.5638	14.8368	14.3739	19.7127	29.5808	16.7837	6.24926	4.14452	11.0643	25.9472	27.6197	31.7193	16.8492	19.1874	27.7251	25.2677	17.8404
RXN0-6554: (expasy) Dihydroorotate dehydrogenase (quinone) [1,3,5,2]	15.3743	52.0592	69.7549	76.3146	16.0599	11.0795	10.5321	12.5638	14.8368	14.3739	19.7127	29.5808	16.7837	6.24926	4.14452	11.0643	25.9472	27.6197	31.7193	16.8492	19.1874	27.7251	25.2677	17.8404
RXN-12558: (metacyc) crotonyl-CoA reductase (NAD+) [1,3,1,44]	15.3196	2.58639	0.795599	0.314072	16.6048	5.43314	4.27623	4.69997	14.7977	6.03319	6.81111	5.40646	16.9148	7.87646	10.5377	8.7552	11.2299	11.6418	12.475	15.9526	7.78127	5.38728	7.71839	0
RXN-12559: (metacyc) trans-2-hexenoyl-CoA reductase (NAD+) [1,3,1,44]	15.3196	2.58639	0.795599	0.314072	16.6048	5.43314	4.27623	4.69997	14.7977	6.03319	6.81111	5.40646	16.9148	7.87646	10.5377	8.7552	11.2299	11.6418	12.475	15.9526	7.78127	5.38728	7.71839	0
RXN-17524: (expasy) Trans-2-enoyl-CoA reductase (NAD(+)) [1,3,1,44]	15.3196	2.58639	0.795599	0.314072	16.6048	5.43314	4.27623	4.69997	14.7977	6.03319	6.81111	5.40646	16.9148	7.87646	10.5377	8.7552	11.2299	11.6418	12.475	15.9526	7.78127	5.38728	7.71839	0
TRANS-2-ENOYL-COA-REDUCTASE-NAD+-RXN: (expasy) Trans-2-enoyl-CoA reductase (NAD(+)) [1,3,1,44]	15.3196	2.58639	0.795599	0.314072	16.6048	5.43314	4.27623	4.69997	14.7977	6.03319	6.81111	5.40646	16.9148	7.87646	10.5377	8.7552	11.2299	11.6418	12.475	15.9526	7.78127	5.38728	7.71839	0
DIHYDROURACIL-DEHYDROGENASE-NAD+-RXN: (expasy) Dihydrouracil dehydrogenase (NAD(+)) [1,3,1,1]	15.2136	85.1873	107.674	106.959	15.3839	18.7855	16.7614	14.7803	15.9242	17.6758	18.7631	16.1767	15.3942	14.5882	16.5268	18.6874	17.6272	18.958	16.4659	16.2026	21.7181	19.9475	17.7944	10.4218
RXN0-6565: (expasy) Dihydrouracil dehydrogenase (NAD(+)) [1,3,1,1]	15.2136	85.1873	107.674	106.959	15.3839	18.7855	16.7614	14.7803	15.9242	17.6758	18.7631	16.1767	15.3942	14.5882	16.5268	18.6874	17.6272	18.958	16.4659	16.2026	21.7181	19.9475	17.7944	10.4218
ARGININE-DEIMINASE-RXN: (expasy) Arginine deiminase [3,5,3,6]	15.1451	2.40669	0.82414	1.08657	17.457	12.7046	10.7183	11.6402	14.2636	24.5988	19.342	20.7985	17.0351	42.1777	28.5887	54.9565	18.3279	18.1923	22.0656	16.7028	57.2053	71.4167	67.4574	70.3559
EXOPOLYPHOSPHATASE-RXN: (expasy) Exopolyphosphatase [3,6,1,11]	15.1031	120.69	131.212	130.476	17.6828	11.2259	13.6518	14.6197	17.5505	16.6483	35.6463	46.4664	16.5677	8.0308	10.0111	10.7341	17.9504	21.8839	24.6469	16.9591	22.3692	24.5416	24.8448	25.1695
RXN-11361: (expasy) Molybdopterin-synthase adenylyltransferase [2,7,7,80]	15.0802	42.6951	53.4037	46.8623	15.5553	9.03364	8.80113	8.22925	14.2959	16.0221	13.1705	14.0136	14.0303	27.7106	24.3137	41.6451	16.5131	14.9916	20.9809	15.337	40.4575	49.7709	42.5819	14.9519
PHOSPHONOACETALDEHYDE-HYDROLASE-RXN: (expasy) Phosphonoacetaldehyde hydrolase [3,11,1,1]	15.0316	1.87089	3.30166	4.00355	13.5048	6.85977	4.47458	3.78615	13.8976	6.71317	6.60353	8.09429	13.1152	5.29811	2.53811	8.19287	14.409	13.2998	16.6497	14.4445	7.69376	7.29138	13.3847	20.832
RXN-9990: (expasy) N-acylneuraminate cytidylyltransferase [2,7,7,43]	14.8565	19.4652	9.25795	5.99311	14.4327	6.84432	8.57449	8.18974	13.9158	1.91631	1.699	1.62873	14.5799	2.65421	2.77075	1.81836	10.2843	8.85828	8.99696	14.1251	0.799445	1.02897	0.60936	0
4,3,1,15-RXN: (expasy) Diaminopropionate ammonia-lyase [4,3,1,15]	14.7453	63.5485	60.3447	56.3078	18.4543	10.22	8.75371	10.2809	15.9354	15.5286	19.1944	17.1958	17.2749	32.7848	30.4363	44.2284	16.4586	18.3365	20.5466	14.8154	39.3591	49.9159	51.1581	16.264
RXN-14249: (expasy) L-threonine 3-dehydrogenase [1,1,1,103]	14.6626	186.065	181.102	181.253	15.3937	10.0198	7.35988	8.57956	14.7717	9.14604	7.60319	11.432	14.4147	8.33974	9.71747	15.1608	27.8049	33.401	38.8045	14.6997	11.2757	13.0094	17.1159	50.0235
THREODEHYD-RXN: (expasy) L-threonine 3-dehydrogenase [1,1,1,103]	14.6626	206.966	197.433	198.395	15.3937	10.1164	7.35988	8.57956	14.7717	9.14604	7.60319	11.432	14.4147	8.33974	9.71747	15.1608	28.4693	34.4245	40.2123	14.6997	11.4804	13.4083	17.3814	50.0235
RXN-11051: (expasy) Spore photoproduct lyase [4,1,99,14]	14.5757	2.59231	0.780497	0.553592	12.864	5.94376	8.49533	7.83918	13.2415	1.31756	1.30955	1.30295	14.3059	4.10104	0.941379	1.29862	8.7801	7.02006	6.17763	13.7835	0.810245	0.615579	0.331827	0
3,1,21,4-RXN: (expasy) Type II site-specific deoxyribonuclease [3,1,21,4]	14.5338	7.66521	10.5554	7.42769	12.6991	13.4904	15.4127	14.543	15.1884	6.9726	9.73343	7.30981	12.8763	10.3215	14.2916	8.85692	13.5558	12.3244	13.0178	12.6171	4.30135	3.19679	7.79318	4.40837
RXN8J2-140: (expasy) Protein arginine kinase [2,7,14,1]	14.4846	3.14397	1.29951	1.565	17.2934	51.0417	80.9098	85.6998	15.6633	16.5636	27.5655	26.8801	17.2512	8.15812	7.21064	11.7645	20.72	19.8806	23.5149	18.1728	5.6732	6.99115	7.57886	0
SIROHEME-FERROCHELAT-RXN: (expasy) Sirohydrochlorin ferrochelatase [4,99,1,4]	14.4613	26.642	21.2132	18.5305	15.3137	5.56455	5.56407	5.35497	13.3555	3.65054	5.49366	5.44452	15.4179	3.78873	3.00888	4.25418	11.4054	11.4407	11.6643	13.2883	1.71288	1.83253	2.5456	21.9294
5-OXOPROLINASE-ATP-HYDROLYSING-RXN: (expasy) 5-oxoprolinase (ATP-hydrolyzing) [3,5,2,9]	14.4543	73.5258	90.6441	86.351	14.1815	17.2683	22.3577	17.656	13.2093	28.3725	59.8214	66.7896	14.9712	9.29771	11.1083	12.8703	16.8191	18.3388	21.1404	15.0149	27.0307	33.3402	34.7247	15.4225
6,3,2,7-RXN: (expasy) UDP-N-acetylmuramoyl-L-alanyl-D-glutamate--L-lysine ligase [6,3,2,7]	14.3524	1.67771	0.649995	0.504196	13.2129	8.93275	6.85714	6.70305	13.1059	17.3978	12.7765	13.1264	14.2868	37.8491	25.1106	39.1859	11.5894	10.8795	14.3855	13.6568	37.803	52.998	48.4574	3.35069
RXN-7566: (expasy) Glycine reductase [1,21,4,2]	14.3506	2.1343	0.578125	0.367859	13.3228	9.48338	6.06966	5.98041	13.5779	7.25781	7.00552	4.55324	15.037	6.09445	10.0884	7.65408	14.0318	16.955	20.7616	14.6909	7.7273	4.35087	7.60841	0
OHACYL-COA-DEHYDROG-RXN: (expasy) 3-hydroxyacyl-CoA dehydrogenase [1,1,1,35]	14.2322	396.818	352.868	317.364	15.4163	9.73072	8.03061	10.6777	13.2822	8.52553	8.68215	11.7589	13.6456	6.94025	8.74287	18.287	29.2087	30.4042	35.3915	13.8764	6.48402	12.837	13.7677	104.91
RXN-11245: (expasy) 3-hydroxyacyl-CoA dehydrogenase [1,1,1,35]	14.2322	396.818	352.868	317.364	15.4163	9.73072	8.03061	10.6777	13.2822	8.52553	8.68215	11.7589	13.6456	6.94025	8.74287	18.287	29.2087	30.4042	35.3915	13.8764	6.48402	12.837	13.7677	104.91
RXN-11662: (expasy) 3-hydroxyacyl-CoA dehydrogenase [1,1,1,35]	14.2322	396.818	352.868	317.364	15.4163	9.73072	8.03061	10.6777	13.2822	8.52553	8.68215	11.7589	13.6456	6.94025	8.74287	18.287	29.2087	30.4042	35.3915	13.8764	6.48402	12.837	13.7677	104.91
RXN-12490: (expasy) 3-hydroxyacyl-CoA dehydrogenase [1,1,1,35]	14.2322	396.818	352.868	317.364	15.4163	9.73072	8.03061	10.6777	13.2822	8.52553	8.68215	11.7589	13.6456	6.94025	8.74287	18.287	29.2087	30.4042	35.3915	13.8764	6.48402	12.837	13.7677	104.91
RXN-12570: (expasy) 3-hydroxyacyl-CoA dehydrogenase [1,1,1,35]	14.2322	396.818	352.868	317.364	15.4163	9.73072	8.03061	10.6777	13.2822	8.52553	8.68215	11.7589	13.6456	6.94025	8.74287	18.287	29.2087	30.4042	35.3915	13.8764	6.48402	12.837	13.7677	104.91
RXN-12705: (expasy) 3-hydroxyacyl-CoA dehydrogenase [1,1,1,35]	14.2322	396.818	352.868	317.364	15.4163	9.73072	8.03061	10.6777	13.2822	8.52553	8.68215	11.7589	13.6456	6.94025	8.74287	18.287	29.2087	30.4042	35.3915	13.8764	6.48402	12.837	13.7677	104.91
RXN-12750: (metacyc) 3-[(3aS,4S,5R,7aS)-5-hydroxy-7a-methyl-1-oxo-octahydro-1H-inden-4-yl]-3-hydroxypropanoate dehydrogenase [1,1,1,35]	14.2322	396.818	352.868	317.364	15.4163	9.73072	8.03061	10.6777	13.2822	8.52553	8.68215	11.7589	13.6456	6.94025	8.74287	18.287	29.2087	30.4042	35.3915	13.8764	6.48402	12.837	13.7677	104.91
RXN-16133: (expasy) 3-hydroxyacyl-CoA dehydrogenase [1,1,1,35]	14.2322	396.818	352.868	317.364	15.4163	9.73072	8.03061	10.6777	13.2822	8.52553	8.68215	11.7589	13.6456	6.94025	8.74287	18.287	29.2087	30.4042	35.3915	13.8764	6.48402	12.837	13.7677	104.91
RXN-17777: (expasy) 3-hydroxyacyl-CoA dehydrogenase [1,1,1,35]	14.2322	396.818	352.868	317.364	15.4163	9.73072	8.03061	10.6777	13.2822	8.52553	8.68215	11.7589	13.6456	6.94025	8.74287	18.287	29.2087	30.4042	35.3915	13.8764	6.48402	12.837	13.7677	104.91
RXN-17781: (expasy) 3-hydroxyacyl-CoA dehydrogenase [1,1,1,35]	14.2322	396.818	352.868	317.364	15.4163	9.73072	8.03061	10.6777	13.2822	8.52553	8.68215	11.7589	13.6456	6.94025	8.74287	18.287	29.2087	30.4042	35.3915	13.8764	6.48402	12.837	13.7677	104.91
RXN-17786: (expasy) 3-hydroxyacyl-CoA dehydrogenase [1,1,1,35]	14.2322	396.818	352.868	317.364	15.4163	9.73072	8.03061	10.6777	13.2822	8.52553	8.68215	11.7589	13.6456	6.94025	8.74287	18.287	29.2087	30.4042	35.3915	13.8764	6.48402	12.837	13.7677	104.91
RXN-17790: (expasy) 3-hydroxyacyl-CoA dehydrogenase [1,1,1,35]	14.2322	396.818	352.868	317.364	15.4163	9.73072	8.03061	10.6777	13.2822	8.52553	8.68215	11.7589	13.6456	6.94025	8.74287	18.287	29.2087	30.4042	35.3915	13.8764	6.48402	12.837	13.7677	104.91
RXN-17794: (expasy) 3-hydroxyacyl-CoA dehydrogenase [1,1,1,35]	14.2322	396.818	352.868	317.364	15.4163	9.73072	8.03061	10.6777	13.2822	8.52553	8.68215	11.7589	13.6456	6.94025	8.74287	18.287	29.2087	30.4042	35.3915	13.8764	6.48402	12.837	13.7677	104.91
RXN-17798: (expasy) 3-hydroxyacyl-CoA dehydrogenase [1,1,1,35]	14.2322	396.818	352.868	317.364	15.4163	9.73072	8.03061	10.6777	13.2822	8.52553	8.68215	11.7589	13.6456	6.94025	8.74287	18.287	29.2087	30.4042	35.3915	13.8764	6.48402	12.837	13.7677	104.91
RXN-19803: (expasy) 3-hydroxyacyl-CoA dehydrogenase [1,1,1,35]	14.2322	396.818	352.868	317.364	15.4163	9.73072	8.03061	10.6777	13.2822	8.52553	8.68215	11.7589	13.6456	6.94025	8.74287	18.287	29.2087	30.4042	35.3915	13.8764	6.48402	12.837	13.7677	104.91
RXN-20679: (expasy) 3-hydroxyacyl-CoA dehydrogenase [1,1,1,35]	14.2322	396.818	352.868	317.364	15.4163	9.73072	8.03061	10.6777	13.2822	8.52553	8.68215	11.7589	13.6456	6.94025	8.74287	18.287	29.2087	30.4042	35.3915	13.8764	6.48402	12.837	13.7677	104.91
RXN-21224: (expasy) 3-hydroxyacyl-CoA dehydrogenase [1,1,1,35]	14.2322	396.818	352.868	317.364	15.4163	9.73072	8.03061	10.6777	13.2822	8.52553	8.68215	11.7589	13.6456	6.94025	8.74287	18.287	29.2087	30.4042	35.3915	13.8764	6.48402	12.837	13.7677	104.91
RXN-21760: (expasy) 3-hydroxyacyl-CoA dehydrogenase [1,1,1,35]	14.2322	396.818	352.868	317.364	15.4163	9.73072	8.03061	10.6777	13.2822	8.52553	8.68215	11.7589	13.6456	6.94025	8.74287	18.287	29.2087	30.4042	35.3915	13.8764	6.48402	12.837	13.7677	104.91
RXN-21767: (expasy) 3-hydroxyacyl-CoA dehydrogenase [1,1,1,35]	14.2322	396.818	352.868	317.364	15.4163	9.73072	8.03061	10.6777	13.2822	8.52553	8.68215	11.7589	13.6456	6.94025	8.74287	18.287	29.2087	30.4042	35.3915	13.8764	6.48402	12.837	13.7677	104.91
RXN-21771: (expasy) 3-hydroxyacyl-CoA dehydrogenase [1,1,1,35]	14.2322	396.818	352.868	317.364	15.4163	9.73072	8.03061	10.6777	13.2822	8.52553	8.68215	11.7589	13.6456	6.94025	8.74287	18.287	29.2087	30.4042	35.3915	13.8764	6.48402	12.837	13.7677	104.91
RXN-21783: (expasy) 3-hydroxyacyl-CoA dehydrogenase [1,1,1,35]	14.2322	396.818	352.868	317.364	15.4163	9.73072	8.03061	10.6777	13.2822	8.52553	8.68215	11.7589	13.6456	6.94025	8.74287	18.287	29.2087	30.4042	35.3915	13.8764	6.48402	12.837	13.7677	104.91
RXN-21784: (expasy) 3-hydroxyacyl-CoA dehydrogenase [1,1,1,35]	14.2322	396.818	352.868	317.364	15.4163	9.73072	8.03061	10.6777	13.2822	8.52553	8.68215	11.7589	13.6456	6.94025	8.74287	18.287	29.2087	30.4042	35.3915	13.8764	6.48402	12.837	13.7677	104.91
RXN0-2044: (expasy) 3-hydroxyacyl-CoA dehydrogenase [1,1,1,35]	14.2322	408.312	371.367	333.696	15.4163	9.73072	8.03061	10.7869	13.2822	8.52553	8.68215	11.7589	13.6456	6.94025	8.74287	18.287	29.7672	31.1036	36.2694	13.8764	6.69017	13.2079	14.0358	104.91
RXN-12472: (expasy) tRNA (adenine(22)-N(1))-methyltransferase [2,1,1,217]	14.1553	2.15987	0.635482	0.320777	12.9841	8.69374	7.07526	8.07406	14.5999	6.66581	10.1394	7.72697	14.1013	13.5479	15.102	16.4023	14.2872	13.623	15.1445	11.7945	12.6539	7.75157	12.916	0
RXN-14971: (expasy) Succinate dehydrogenase (quinone) [1,3,5,1]	14.1503	105.394	115.925	105.743	13.2398	7.76285	6.39215	8.07756	11.4719	9.49072	7.19192	9.48627	13.168	3.98755	2.3846	10.1945	22.3781	24.3958	31.7828	14.932	10.6357	11.948	16.5056	166.804
RXN-15378: (expasy) Succinate dehydrogenase (quinone) [1,3,5,1]	14.1503	105.394	115.925	105.743	13.2398	7.76285	6.39215	8.07756	11.4719	9.49072	7.19192	9.48627	13.168	3.98755	2.3846	10.1945	22.3781	24.3958	31.7828	14.932	10.6357	11.948	16.5056	166.804
RXN-21393: (expasy) Succinate dehydrogenase (quinone) [1,3,5,1]	14.1503	105.394	115.925	105.743	13.2398	7.76285	6.39215	8.07756	11.4719	9.49072	7.19192	9.48627	13.168	3.98755	2.3846	10.1945	22.3781	24.3958	31.7828	14.932	10.6357	11.948	16.5056	166.804
RXN-21394: (expasy) Succinate dehydrogenase (quinone) [1,3,5,1]	14.1503	105.394	115.925	105.743	13.2398	7.76285	6.39215	8.07756	11.4719	9.49072	7.19192	9.48627	13.168	3.98755	2.3846	10.1945	22.3781	24.3958	31.7828	14.932	10.6357	11.948	16.5056	166.804
RXN1YI0-14: (expasy) Succinate dehydrogenase (quinone) [1,3,5,1]	14.1503	105.394	115.925	105.743	13.2398	7.76285	6.39215	8.07756	11.4719	9.49072	7.19192	9.48627	13.168	3.98755	2.3846	10.1945	22.3781	24.3958	31.7828	14.932	10.6357	11.948	16.5056	166.804
SUCCINATE-DEHYDROGENASE-UBIQUINONE-RXN: (expasy) Succinate dehydrogenase (quinone) [1,3,5,1]	14.1503	105.394	115.925	105.743	13.2398	7.76285	6.39215	8.07756	11.4719	9.49072	7.19192	9.48627	13.168	3.98755	2.3846	10.1945	22.3781	24.3958	31.7828	14.932	10.6357	11.948	16.5056	166.804
SUCCINATE-DEHYDROGENASE-UBIQUINONE6-RXN: (expasy) Succinate dehydrogenase (quinone) [1,3,5,1]	14.1503	105.394	115.925	105.743	13.2398	7.76285	6.39215	8.07756	11.4719	9.49072	7.19192	9.48627	13.168	3.98755	2.3846	10.1945	22.3781	24.3958	31.7828	14.932	10.6357	11.948	16.5056	166.804
RXN-14377: (expasy) 6-aminohexanoate-oligomer exohydrolase [3,5,1,46]	14.0283	2.20104	1.18873	1.95205	14.2477	7.50888	6.60712	6.45363	14.6893	7.33402	8.66172	8.59066	14.7347	10.2655	14.6266	14.765	12.7175	12.0651	13.5023	13.7594	11.2763	9.93456	13.0817	0
RXN-3962: (expasy) 6-aminohexanoate-oligomer exohydrolase [3,5,1,46]	14.0283	2.20104	1.18873	1.95205	14.2477	7.50888	6.60712	6.45363	14.6893	7.33402	8.66172	8.59066	14.7347	10.2655	14.6266	14.765	12.7175	12.0651	13.5023	13.7594	11.2763	9.93456	13.0817	0
HOMOCYSTEINE-S-METHYLTRANSFERASE-RXN: (expasy) Homocysteine S-methyltransferase [2,1,1,10]	13.7198	3.41924	2.34876	2.27112	14.2865	10.322	9.64341	8.87937	13.9107	21.161	15.8564	19.8516	14.9091	37.0506	29.8501	52.1168	12.6288	11.0561	12.7903	11.8882	48.8375	79.8165	62.5665	4.94633
MMUM-RXN: (expasy) Homocysteine S-methyltransferase [2,1,1,10]	13.7198	3.41924	2.34876	2.27112	14.2865	10.322	9.64341	8.87937	13.9107	21.161	15.8564	19.8516	14.9091	37.0506	29.8501	52.1168	12.6288	11.0561	12.7903	11.8882	48.8375	79.8165	62.5665	4.94633
1,21,4,1-RXN: (expasy) D-proline reductase [1,21,4,1]	13.66	1.53598	0.42131	0.22362	13.2023	9.57147	6.57921	6.4	13.4785	4.95277	6.28629	5.78679	13.6409	9.42447	6.25631	8.03904	14.7678	17.0226	22.5444	12.9387	6.06412	4.00145	7.94781	0
RXN-11696: (expasy) 2-alkenal reductase (NAD(P)(+)) [1,3,1,74]	13.515	2.19441	0.670677	0.326912	14.354	7.33997	5.78217	4.65832	12.2435	7.00941	7.93109	6.73409	13.617	4.52258	4.31358	6.51978	12.4545	11.4801	11.1705	12.7523	2.851	4.49036	4.81089	0
LACCOA-RXN: (expasy) Propionate CoA-transferase [2,8,3,1]	13.3824	1.93268	0.921676	0.428164	14.0172	4.92934	5.2295	4.09691	13.199	4.54411	6.03211	5.76945	13.72	4.02881	5.96541	5.17145	10.4675	9.79943	9.88163	12.6704	2.56012	2.56205	3.81032	0
PROPIONATE-COA-TRANSFERASE-RXN: (expasy) Propionate CoA-transferase [2,8,3,1]	13.3824	1.93268	0.921676	0.428164	14.0172	4.92934	5.2295	4.09691	13.199	4.54411	6.03211	5.76945	13.72	4.02881	5.96541	5.17145	10.4675	9.79943	9.88163	12.6704	2.56012	2.56205	3.81032	0
PROPIONLACT-RXN: (expasy) Propionate CoA-transferase [2,8,3,1]	13.3824	1.93268	0.921676	0.428164	14.0172	4.92934	5.2295	4.09691	13.199	4.54411	6.03211	5.76945	13.72	4.02881	5.96541	5.17145	10.4675	9.79943	9.88163	12.6704	2.56012	2.56205	3.81032	0
RXN-15723: (expasy) Propionate CoA-transferase [2,8,3,1]	13.3824	1.93268	0.921676	0.428164	14.0172	4.92934	5.2295	4.09691	13.199	4.54411	6.03211	5.76945	13.72	4.02881	5.96541	5.17145	10.4675	9.79943	9.88163	12.6704	2.56012	2.56205	3.81032	0
RXN-15724: (expasy) Propionate CoA-transferase [2,8,3,1]	13.3824	1.93268	0.921676	0.428164	14.0172	4.92934	5.2295	4.09691	13.199	4.54411	6.03211	5.76945	13.72	4.02881	5.96541	5.17145	10.4675	9.79943	9.88163	12.6704	2.56012	2.56205	3.81032	0
6PGLUCONOLACT-RXN: (expasy) 6-phosphogluconolactonase [3,1,1,31]	13.3622	120.513	139.577	136.687	11.9202	12.1083	14.2722	12.1133	14.1245	13.7609	27.7034	41.6055	13.5959	9.41117	6.97849	13.6961	17.0944	21.9128	24.1462	15.4137	18.0431	25.0713	27.9595	0
3,2,1,96-RXN: (expasy) Mannosyl-glycoprotein endo-beta-N-acetylglucosaminidase [3,2,1,96]	13.2967	2.09902	2.6488	3.07443	14.1075	5.80279	4.47266	4.41483	14.761	4.62621	6.45829	6.5309	14.9581	5.84772	8.59872	9.74535	11.9085	13.0772	13.7374	13.1057	2.47843	3.14937	5.88361	0
MYO-INOSOSE-2-DEHYDRATASE-RXN: (expasy) Myo-inosose-2 dehydratase [4,2,1,44]	13.2745	2.32075	0.996979	0.812128	13.9286	6.12633	5.31428	4.79836	15.8195	5.55206	5.57882	6.29678	14.7736	7.41652	8.48133	11.9441	14.554	14.2137	16.9407	15.8558	6.30239	4.73845	7.43572	0
TAGAALDOL-RXN: (expasy) Tagatose-bisphosphate aldolase [4,1,2,40]	13.2184	138.979	153.546	144.467	15.8102	8.23849	6.47458	6.5915	14.0588	6.17543	6.962	7.87711	14.3015	16.0734	16.0112	15.9683	15.8525	20.0972	23.4982	16.2673	9.81986	8.35182	12.2844	7.7553
RXN-8999: (expasy) diphosphate specific) [2,5,1,31]	13.2012	54.0556	52.019	50.4549	13.6781	7.03071	7.67612	7.8975	13.8631	4.11959	2.18963	2.42215	11.6705	2.12927	1.72297	4.09123	11.9847	9.19081	12.5392	13.0888	1.85503	3.40585	3.41689	49.8703
ADCLY-RXN: (expasy) Aminodeoxychorismate lyase [4,1,3,38]	13.1042	34.1246	42.349	44.3924	14.9892	5.64408	3.66311	6.02751	15.6794	6.20149	7.25088	6.33142	17.1468	5.80868	7.86172	6.12081	13.095	12.5831	13.818	14.9748	3.63595	2.9917	4.97085	13.5929
PYRUVATE-CARBOXYLASE-RXN: (expasy) Pyruvate carboxylase [6,4,1,1]	13.0954	1.85847	0.798532	2.08973	13.3	8.37685	7.22714	7.33336	12.6652	8.2514	8.17841	7.81272	11.3139	6.75593	7.50148	12.2285	16.7443	21.8261	28.9224	12.8819	6.08615	10.7608	15.9389	0
RXN-9952: (expasy) Phosphogluconate dehydrogenase (NADP(+)-dependent, decarboxylating) [1,1,1,44]	12.8324	56.9972	73.8418	58.9723	13.3329	11.8388	15.3109	13.5518	12.3552	17.5803	36.4359	50.8877	12.2537	3.97864	3.66793	10.4093	17.1657	16.6944	23.7299	13.6005	26.5431	31.0088	34.8884	31.6372
2-METHYLCITRATE-SYNTHASE-RXN: (expasy) 2-methylcitrate synthase [2,3,3,5]	12.7817	83.14	88.5771	74.3326	14.6997	8.52486	8.20178	7.58517	12.9072	16.1644	13.6046	13.1009	15.416	31.338	22.1758	36.516	13.2251	16.6519	17.4791	13.1794	39.4709	54.9475	44.5091	41.8806
RXN-7682: (expasy) Xanthine dehydrogenase [1,17,1,4]	12.7729	298.815	304.862	275.593	12.9986	6.92533	5.80281	5.21739	11.9309	4.0185	5.17724	7.08262	11.6683	9.37275	10.5993	11.5536	19.2057	24.8463	27.9254	12.1845	5.80825	8.71999	12.1837	9.42252
RXN-8751: (expasy) Xanthine dehydrogenase [1,17,1,4]	12.7729	298.815	304.862	275.593	12.9986	6.92533	5.80281	5.21739	11.9309	4.0185	5.17724	7.08262	11.6683	9.37275	10.5993	11.5536	19.2057	24.8463	27.9254	12.1845	5.80825	8.71999	12.1837	9.42252
RXN-8752: (expasy) Xanthine dehydrogenase [1,17,1,4]	12.7729	298.815	304.862	275.593	12.9986	6.92533	5.80281	5.21739	11.9309	4.0185	5.17724	7.08262	11.6683	9.37275	10.5993	11.5536	19.2057	24.8463	27.9254	12.1845	5.80825	8.71999	12.1837	9.42252
RXN-8753: (expasy) Xanthine dehydrogenase [1,17,1,4]	12.7729	298.815	304.862	275.593	12.9986	6.92533	5.80281	5.21739	11.9309	4.0185	5.17724	7.08262	11.6683	9.37275	10.5993	11.5536	19.2057	24.8463	27.9254	12.1845	5.80825	8.71999	12.1837	9.42252
RXN0-901: (expasy) Xanthine dehydrogenase [1,17,1,4]	12.7729	298.815	304.862	275.593	12.9986	6.92533	5.80281	5.21739	11.9309	4.0185	5.17724	7.08262	11.6683	9.37275	10.5993	11.5536	19.2057	24.8463	27.9254	12.1845	5.80825	8.71999	12.1837	9.42252
SUGAR-PHOSPHATASE-RXN: (expasy) Sugar-phosphatase [3,1,3,23]	12.5665	175.658	213.986	217.95	13.9467	17.6997	22.1449	21.0146	12.7878	21.3138	45.0489	73.325	14.529	10.4004	13.5055	12.169	19.2673	21.5727	26.1156	13.6518	28.8917	32.1419	31.5813	12.91
RXN-10759: (expasy) (R)-amidase [3,5,1,100]	12.5652	25.383	27.2502	27.0368	12.0941	6.27373	4.18097	3.10371	12.4334	6.0894	5.10075	5.64833	13.2406	10.4733	10.9432	12.1778	12.3533	13.3782	13.2386	14.0833	8.01188	7.56205	12.7939	2.44472
RXN-10760: (expasy) (R)-amidase [3,5,1,100]	12.5652	25.383	27.2502	27.0368	12.0941	6.27373	4.18097	3.10371	12.4334	6.0894	5.10075	5.64833	13.2406	10.4733	10.9432	12.1778	12.3533	13.3782	13.2386	14.0833	8.01188	7.56205	12.7939	2.44472
RXN-14173: (expasy) (R)-amidase [3,5,1,100]	12.5652	25.383	27.2502	27.0368	12.0941	6.27373	4.18097	3.10371	12.4334	6.0894	5.10075	5.64833	13.2406	10.4733	10.9432	12.1778	12.3533	13.3782	13.2386	14.0833	8.01188	7.56205	12.7939	2.44472
RXN-14174: (expasy) (R)-amidase [3,5,1,100]	12.5652	25.383	27.2502	27.0368	12.0941	6.27373	4.18097	3.10371	12.4334	6.0894	5.10075	5.64833	13.2406	10.4733	10.9432	12.1778	12.3533	13.3782	13.2386	14.0833	8.01188	7.56205	12.7939	2.44472
CITSYN-RXN: (expasy) AMBIGUOUS [2,3,3,1; 2,3,3,16]	12.5425	15.4469	17.7927	15.8158	12.0743	5.48904	7.18993	9.73503	11.2133	7.78753	8.29089	9.08288	12.2547	8.38253	7.5141	10.2533	10.3338	10.5093	10.635	10.2996	5.30888	3.93889	7.75096	28.8388
IMIDAZOLONEPROPIONASE-RXN: (expasy) Imidazolonepropionase [3,5,2,7]	12.5383	6.1854	10.262	12.3345	13.0924	6.92533	5.35012	4.89514	11.5561	6.44745	5.90284	8.63771	11.6649	4.26464	2.91396	8.58881	15.1707	15.164	18.7793	12.1478	9.34104	11.449	14.0484	34.252
3,2,1,80-RXN: (expasy) AMBIGUOUS [3,2,1,153; 3,2,1,80]	12.5283	2.00958	2.72073	4.34294	11.1143	5.06943	3.9542	2.89774	13.4452	6.38939	5.9166	6.22542	11.7823	6.44967	8.65223	11.5008	12.7599	10.3888	14.0716	11.2353	6.38981	7.36627	11.422	0
RXN-1841: (expasy) Fructan beta-fructosidase [3,2,1,80]	12.5283	2.00958	2.72073	4.34294	11.1143	5.06943	3.9542	2.89774	13.4452	6.38939	5.9166	6.22542	11.7823	6.44967	8.65223	11.5008	12.7599	10.3888	14.0716	11.2353	6.38981	7.36627	11.422	0
CEPHALOSPORIN-C-DEACETYLASE-RXN: (expasy) Cephalosporin-C deacetylase [3,1,1,41]	12.4869	1.94389	0.802572	0.597481	13.0508	10.4174	8.69339	9.2999	11.6154	24.1366	19.5281	22.0521	15.1601	49.6754	36.579	59.1696	12.3875	12.1478	13.9273	14.2261	62.0681	86.9088	74.4297	3.81011
COBINPGUANYLYLTRANS-RXN: (expasy) Adenosylcobinamide-phosphate guanylyltransferase [2,7,7,62]	12.4732	244.847	306.724	358.338	15.2564	7.89939	5.5451	5.69757	12.1983	8.35582	6.51858	7.56217	10.861	7.8168	5.58821	11.8228	25.1253	40.0771	18.2083	11.1865	5.84444	8.99725	9.07884	4.07889
CHER-RXN: (expasy) Protein-glutamate O-methyltransferase [2,1,1,80]	12.4296	69.0179	96.4216	83.993	8.91958	5.54835	5.77347	6.36144	12.7669	1.97039	1.67087	0.812187	12.0692	2.64289	1.48429	1.75162	11.3998	10.35	10.6337	9.28168	2.45433	2.72105	1.93927	34.4522
RXN-12893: (expasy) Cyanase [4,2,1,104]	12.3988	55.8713	60.615	53.9791	10.3419	4.42588	3.1201	2.67757	11.0632	5.39987	5.99624	4.01568	12.0513	5.40238	4.51108	4.49622	10.7248	10.3298	13.7876	11.8334	2.83135	2.93893	4.13292	6.53951
RXN0-4641: (expasy) N-acetylmuramic acid 6-phosphate etherase [4,2,1,126]	12.3147	89.182	104.445	102.801	13.7424	10.3839	12.2602	11.8419	11.4717	9.90922	9.7038	13.9642	11.0267	4.15055	6.1016	14.3361	16.3874	19.3265	23.5736	12.443	10.5706	12.2675	15.4046	12.814
3,4,11,7-RXN: (expasy) Glutamyl aminopeptidase [3,4,11,7]	12.3124	1.65922	0.738393	0.440239	13.9339	8.69296	6.85977	7.78883	12.7594	16.1116	14.554	14.3491	13.2483	26.9669	22.9789	36.4481	9.57227	10.526	12.189	12.0541	35.5498	48.9239	42.4699	0
RXN-16190: (expasy) Glutamyl aminopeptidase [3,4,11,7]	12.3124	1.65922	0.738393	0.440239	13.9339	8.69296	6.85977	7.78883	12.7594	16.1116	14.554	14.3491	13.2483	26.9669	22.9789	36.4481	9.57227	10.526	12.189	12.0541	35.5498	48.9239	42.4699	0
RXN-16194: (expasy) Glutamyl aminopeptidase [3,4,11,7]	12.3124	1.65922	0.738393	0.440239	13.9339	8.69296	6.85977	7.78883	12.7594	16.1116	14.554	14.3491	13.2483	26.9669	22.9789	36.4481	9.57227	10.526	12.189	12.0541	35.5498	48.9239	42.4699	0
RXN-16201: (expasy) Glutamyl aminopeptidase [3,4,11,7]	12.3124	1.65922	0.738393	0.440239	13.9339	8.69296	6.85977	7.78883	12.7594	16.1116	14.554	14.3491	13.2483	26.9669	22.9789	36.4481	9.57227	10.526	12.189	12.0541	35.5498	48.9239	42.4699	0
4,1,1,32-RXN: (expasy) Phosphoenolpyruvate carboxykinase (GTP) [4,1,1,32]	11.9369	2.41022	1.05467	0.71977	14.6541	7.14481	5.3838	3.89687	11.6436	6.84581	5.3748	4.53716	12.294	2.28393	2.05591	6.83927	15.4967	16.4909	20.6799	13.844	3.41089	5.88962	5.22377	0
RXN-12481: (expasy) Phosphoenolpyruvate carboxykinase (GTP) [4,1,1,32]	11.9369	2.41022	1.05467	0.71977	14.6541	7.14481	5.3838	3.89687	11.6436	6.84581	5.3748	4.53716	12.294	2.28393	2.05591	6.83927	15.4967	16.4909	20.6799	13.844	3.41089	5.88962	5.22377	0
2,3,1,89-RXN: (expasy) Tetrahydrodipicolinate N-acetyltransferase [2,3,1,89]	11.862	1.22669	2.60799	4.06513	10.9487	7.09406	6.26691	5.48908	10.9102	13.5744	9.54922	12.0433	11.8302	35.0871	24.4465	32.1053	12.1277	12.4395	14.3134	13.2338	32.5693	42.0631	43.673	9.03836
DIAMACTRANS-RXN: (expasy) Diamine N-acetyltransferase [2,3,1,57]	11.7923	40.8418	56.4998	63.4332	14.1341	14.0671	18.9269	16.8551	13.6225	17.9917	35.063	53.8249	13.1622	4.96768	10.6564	11.5601	15.3722	14.8251	18.9556	13.4685	14.6192	21.7731	22.399	24.9814
RXN-0: (expasy) Diamine N-acetyltransferase [2,3,1,57]	11.7923	40.8418	56.4998	63.4332	14.1341	14.0671	18.9269	16.8551	13.6225	17.9917	35.063	53.8249	13.1622	4.96768	10.6564	11.5601	15.3722	14.8251	18.9556	13.4685	14.6192	21.7731	22.399	24.9814
RXN-19536: (expasy) Diamine N-acetyltransferase [2,3,1,57]	11.7923	40.8418	56.4998	63.4332	14.1341	14.0671	18.9269	16.8551	13.6225	17.9917	35.063	53.8249	13.1622	4.96768	10.6564	11.5601	15.3722	14.8251	18.9556	13.4685	14.6192	21.7731	22.399	24.9814
RXN-9939: (expasy) Diamine N-acetyltransferase [2,3,1,57]	11.7923	40.8418	56.4998	63.4332	14.1341	14.0671	18.9269	16.8551	13.6225	17.9917	35.063	53.8249	13.1622	4.96768	10.6564	11.5601	15.3722	14.8251	18.9556	13.4685	14.6192	21.7731	22.399	24.9814
RXN0-7165: (metacyc) spermidine N8-acetyltransferase [2,3,1,57]	11.7923	40.8418	56.4998	63.4332	14.1341	14.0671	18.9269	16.8551	13.6225	17.9917	35.063	53.8249	13.1622	4.96768	10.6564	11.5601	15.3722	14.8251	18.9556	13.4685	14.6192	21.7731	22.399	24.9814
SPERMACTRAN-RXN: (expasy) Diamine N-acetyltransferase [2,3,1,57]	11.7923	40.8418	56.4998	63.4332	14.1341	14.0671	18.9269	16.8551	13.6225	17.9917	35.063	53.8249	13.1622	4.96768	10.6564	11.5601	15.3722	14.8251	18.9556	13.4685	14.6192	21.7731	22.399	24.9814
2,9,1,1-RXN: (expasy) L-seryl-tRNA(Sec) selenium transferase [2,9,1,1]	11.7482	146.486	121.265	103.06	14.1237	11.8945	11.0864	9.60789	12.5659	16.6515	16.5866	12.7863	13.9695	32.2498	23.046	29.5362	23.1222	28.9711	34.9204	13.7602	30.335	35.0987	35.4048	20.1861
PPPGPPHYDRO-RXN: (expasy) Guanosine-5'-triphosphate,3'-diphosphate diphosphatase [3,6,1,40]	11.7233	106.144	81.6731	78.6695	12.2294	11.3326	13.7276	15.3396	10.7506	22.3713	36.9328	48.394	12.0787	23.3118	19.9491	25.5237	13.1705	13.5925	17.8056	10.0784	39.9462	49.6931	47.9658	49.3041
GAPOXNPHOSPHN-RXN: (expasy) Glyceraldehyde-3-phosphate dehydrogenase (phosphorylating) [1,2,1,12]	11.685	114.681	171.84	179.279	14.0148	9.92998	11.2303	11.5012	11.0457	12.5282	23.9618	36.6885	11.7095	6.03109	7.29356	5.61894	15.7654	17.7568	21.3733	14.6293	18.3546	26.4052	24.8827	22.0169
RXN1YI0-11: (expasy) Glyceraldehyde-3-phosphate dehydrogenase (phosphorylating) [1,2,1,12]	11.685	114.681	171.84	179.279	14.0148	9.92998	11.2303	11.5012	11.0457	12.5282	23.9618	36.6885	11.7095	6.03109	7.29356	5.61894	15.7654	17.7568	21.3733	14.6293	18.3546	26.4052	24.8827	22.0169
3,2,2,24-RXN: (expasy) ADP-ribosyl-[dinitrogen reductase] hydrolase [3,2,2,24]	11.6846	1.94873	0.621382	0.114068	12.7732	6.01523	6.37599	6.08357	11.9206	4.26545	6.53153	5.17454	12.4522	9.44873	8.26254	6.4239	9.12096	10.2025	9.6675	13.7397	3.75729	2.0283	3.94443	0
3,4,15,5-RXN: (expasy) Peptidyl-dipeptidase Dcp [3,4,15,5]	11.6771	79.5258	124.001	128.718	10.3669	5.87612	4.27237	4.23069	10.5826	6.86487	6.11054	7.62108	10.2125	2.76361	2.34523	7.69458	16.081	16.4009	22.3677	12.637	11.7911	11.9653	17.4053	5.24506
GLU6PDEHYDROG-RXN: (expasy) Glucose-6-phosphate dehydrogenase (NADP(+)) [1,1,1,49]	11.6275	89.9023	130.629	135.017	11.8444	7.96006	9.01848	8.92846	10.7687	10.6975	19.0785	30.2285	11.367	3.93251	3.84377	8.09226	15.7782	16.5475	21.0548	11.3967	18.993	23.3147	28.731	22.8585
MANNONOXIDOREDUCT-RXN: (expasy) Fructuronate reductase [1,1,1,57]	11.5698	140.44	150.388	127.704	12.5714	8.0876	6.83765	4.66733	10.0839	5.83158	5.96606	9.39461	11.9759	4.6862	5.1201	11.3273	15.2982	16.4783	18.3291	11.3817	3.62965	6.51901	8.16801	0
2,8,3,10-RXN: (expasy) Citrate CoA-transferase [2,8,3,10]	11.5269	2.31985	1.28627	1.01826	12.2019	9.20969	6.43587	4.99515	10.1138	7.37627	6.03366	8.40643	10.7707	5.62237	5.14018	10.4528	14.5386	15.4532	15.433	10.9017	4.19437	6.65252	8.08566	0
CITTRANS-RXN: (expasy) Citrate CoA-transferase [2,8,3,10]	11.5269	2.31985	1.28627	1.01826	12.2019	9.20969	6.43587	4.99515	10.1138	7.37627	6.03366	8.40643	10.7707	5.62237	5.14018	10.4528	14.5386	15.4532	15.433	10.9017	4.19437	6.65252	8.08566	0
3,4,23,43-RXN: (expasy) Prepilin peptidase [3,4,23,43]	11.3976	53.0918	50.0246	51.6781	11.8949	12.743	14.1954	17.0376	11.6606	11.0046	23.2826	45.6317	13.8672	5.61656	3.87314	5.98756	14.6569	19.2107	18.3703	12.6726	12.5472	15.724	18.1631	31.732
3,4,24,75-RXN: (expasy) Lysostaphin [3,4,24,75]	11.3711	22.3073	29.4349	29.8508	14.4926	5.699	4.53035	4.52244	12.7896	7.78512	5.03381	5.86257	10.308	5.86002	6.17341	9.99732	13.9124	13.7438	16.0645	10.9054	6.10599	4.99714	7.49664	0
RXN0-742: (expasy) 5-(carboxyamino)imidazole ribonucleotide synthase [6,3,4,18]	11.3375	67.9961	81.1254	75.3098	11.4137	11.5904	13.7522	13.8424	10.5	17.139	30.8739	44.8859	11.7558	3.64685	2.62574	8.55251	15.2486	16.3024	22.1428	12.7683	17.9475	26.9396	23.8892	52.4625
1,7,2,2-RXN: (expasy) Nitrite reductase (cytochrome; ammonia-forming) [1,7,2,2]	11.31	110.959	102.853	96.4377	10.8795	7.3012	4.68905	3.36647	10.9108	5.58152	4.41945	8.31155	11.3873	3.05969	3.71425	7.36756	22.5262	26.0923	29.3203	11.7628	7.97458	13.4139	15.3043	0
RXN-18605: (expasy) Nitrite reductase (cytochrome; ammonia-forming) [1,7,2,2]	11.31	110.959	102.853	96.4377	10.8795	7.3012	4.68905	3.36647	10.9108	5.58152	4.41945	8.31155	11.3873	3.05969	3.71425	7.36756	22.5262	26.0923	29.3203	11.7628	7.97458	13.4139	15.3043	0
DIENOYLCOAREDUCT-RXN: (expasy) 2,4-dienoyl-CoA reductase ((2E)-enoyl-CoA-producing) [1,3,1,34]	11.2293	212.73	203.187	175.761	12.1081	10.5006	8.05234	8.02407	10.6028	22.3687	15.6825	15.2324	12.698	46.5623	28.3999	42.6696	17.3959	19.6141	27.0875	12.6899	54.9867	61.0601	59.9458	40.9942
RXN-20994: (expasy) 2,4-dienoyl-CoA reductase ((2E)-enoyl-CoA-producing) [1,3,1,34]	11.2293	212.73	203.187	175.761	12.1081	10.5006	8.05234	8.02407	10.6028	22.3687	15.6825	15.2324	12.698	46.5623	28.3999	42.6696	17.3959	19.6141	27.0875	12.6899	54.9867	61.0601	59.9458	40.9942
RXN-20995: (expasy) 2,4-dienoyl-CoA reductase ((2E)-enoyl-CoA-producing) [1,3,1,34]	11.2293	212.73	203.187	175.761	12.1081	10.5006	8.05234	8.02407	10.6028	22.3687	15.6825	15.2324	12.698	46.5623	28.3999	42.6696	17.3959	19.6141	27.0875	12.6899	54.9867	61.0601	59.9458	40.9942
GLUC1PURIDYLTRANS-RXN: (expasy) AMBIGUOUS [2,7,7,64; 2,7,7,9]	11.2051	161.524	201.929	170.565	13.0052	31.4365	55.9631	61.2857	13.4278	13.4436	21.0625	19.3433	11.4895	8.30273	6.1096	10.9984	19.5685	30.6928	24.8851	13.1757	8.92437	8.78034	18.8172	42.2943
UNDECAPRENOL-KINASE-RXN: (expasy) Undecaprenol kinase [2,7,1,66]	11.1015	1.68618	1.17616	2.77322	11.9517	7.02868	5.61543	5.79165	10.2376	7.23414	7.37537	6.21932	11.8111	7.76674	7.90004	13.5548	11.4866	12.6447	13.4375	11.3661	6.7479	7.65835	8.87008	0
ARYLESTERASE-RXN: (expasy) Arylesterase [3,1,1,2]	11.0144	31.0607	34.9648	31.0277	11.5907	4.74971	4.8518	3.88785	12.6866	4.58413	5.89162	4.89642	12.0611	7.49958	8.07576	5.46695	9.84424	12.6204	11.783	13.8576	3.72453	2.88086	4.39821	13.2832
RXN-20738: (expasy) Arylesterase [3,1,1,2]	11.0144	31.0607	34.9648	31.0277	11.5907	4.74971	4.8518	3.88785	12.6866	4.58413	5.89162	4.89642	12.0611	7.49958	8.07576	5.46695	9.84424	12.6204	11.783	13.8576	3.72453	2.88086	4.39821	13.2832
RXN-20739: (expasy) Arylesterase [3,1,1,2]	11.0144	31.0607	34.9648	31.0277	11.5907	4.74971	4.8518	3.88785	12.6866	4.58413	5.89162	4.89642	12.0611	7.49958	8.07576	5.46695	9.84424	12.6204	11.783	13.8576	3.72453	2.88086	4.39821	13.2832
RXN-20743: (expasy) Arylesterase [3,1,1,2]	11.0144	31.0607	34.9648	31.0277	11.5907	4.74971	4.8518	3.88785	12.6866	4.58413	5.89162	4.89642	12.0611	7.49958	8.07576	5.46695	9.84424	12.6204	11.783	13.8576	3.72453	2.88086	4.39821	13.2832
MERCURY-II-REDUCTASE-RXN: (expasy) Mercury(II) reductase [1,16,1,1]	10.9164	31.1848	30.8153	28.686	12.2693	8.43333	5.47887	7.09716	10.9489	16.8886	13.4541	13.9419	12.4771	27.4692	22.1596	40.8959	10.3833	11.3366	14.7534	13.0868	42.1453	61.9736	52.177	22.2041
DEOXYGLUCONOKIN-RXN: (expasy) AMBIGUOUS [2,7,1,178; 2,7,1,45]	10.9047	29.788	34.2538	33.0046	13.665	9.1158	7.45314	6.08763	10.0155	8.03807	6.67633	10.1911	11.6467	5.16428	3.96535	11.5389	17.3217	20.8538	24.5541	10.8752	4.02381	8.40385	11.6078	9.20967
HISTIDINE-AMMONIA-LYASE-RXN: (expasy) Histidine ammonia-lyase [4,3,1,3]	10.8612	7.23784	11.466	14.1446	10.8187	5.3972	4.50422	4.05288	10.6351	6.13025	4.31738	7.84236	9.94752	2.83827	2.91403	7.19377	14.5996	12.6524	18.2573	11.0334	7.85379	10.6609	13.5969	43.317
SAMDECARB-RXN: (expasy) Adenosylmethionine decarboxylase [4,1,1,50]	10.8445	89.5649	79.139	82.7492	10.7351	5.76762	4.42671	3.49998	9.18301	6.7358	4.63006	4.90771	9.2995	4.49989	3.80345	6.07987	12.9162	19.1265	18.886	8.90101	5.51214	7.58483	7.30794	22.4385
CITC-RXN: (expasy) [Citrate (pro-3S)-lyase] ligase [6,2,1,22]	10.8077	47.0145	51.9629	52.2978	12.2751	8.3318	6.57806	5.25694	10.2597	7.87054	7.3524	8.88458	12.0173	5.48502	6.38644	11.0342	15.5497	16.8453	18.9503	10.2953	4.56816	8.75913	9.68999	0
ACID-PHOSPHATASE-RXN: (expasy) Acid phosphatase [3,1,3,2]	10.7043	131.601	120.051	119.987	9.51594	5.31477	3.29175	3.03597	9.3916	6.53522	4.58168	4.87645	10.5649	1.74158	0.909261	3.86428	15.1131	16.553	20.2586	10.9364	9.44373	9.41598	18.1788	12.8444
CYSPH-RXN: (expasy) Cystathionine gamma-synthase [2,5,1,48]	10.5789	217.848	184.048	160.78	11.2998	6.18143	4.69851	6.75392	9.49801	5.55838	5.57573	6.68794	10.4623	5.91809	8.49553	9.91228	16.1247	19.2515	22.7931	10.5639	10.5816	11.4603	12.0745	46.8093
O-SUCCHOMOSERLYASE-RXN: (expasy) Cystathionine gamma-synthase [2,5,1,48]	10.5789	217.848	184.048	160.78	11.2998	6.18143	4.69851	6.75392	9.49801	5.55838	5.57573	6.68794	10.4623	5.91809	8.49553	9.91228	16.1247	19.2515	22.7931	10.5639	10.5816	11.4603	12.0745	46.8093
RXN-18602: (expasy) Cystathionine gamma-synthase [2,5,1,48]	10.5789	217.848	184.048	160.78	11.2998	6.18143	4.69851	6.75392	9.49801	5.55838	5.57573	6.68794	10.4623	5.91809	8.49553	9.91228	16.1247	19.2515	22.7931	10.5639	10.5816	11.4603	12.0745	46.8093
RXN-9384: (expasy) Cystathionine gamma-synthase [2,5,1,48]	10.5789	217.848	184.048	160.78	11.2998	6.18143	4.69851	6.75392	9.49801	5.55838	5.57573	6.68794	10.4623	5.91809	8.49553	9.91228	16.1247	19.2515	22.7931	10.5639	10.5816	11.4603	12.0745	46.8093
RXN-19792: (expasy) Endo-polygalacturonase [3,2,1,15]	10.5136	1.2607	2.00224	3.73573	8.10905	4.44045	3.38159	2.78019	9.94677	6.60874	5.49272	6.07221	8.60107	0.448705	1.51794	2.25046	11.0901	9.09525	11.5174	9.55946	11.7557	9.88535	15.8551	0
RXN-2103: (expasy) Endo-polygalacturonase [3,2,1,15]	10.5136	1.2607	2.00224	3.73573	8.10905	4.44045	3.38159	2.78019	9.94677	6.60874	5.49272	6.07221	8.60107	0.448705	1.51794	2.25046	11.0901	9.09525	11.5174	9.55946	11.7557	9.88535	15.8551	0
ACECOATRANS-RXN: (expasy) Acetate CoA-transferase [2,8,3,8]	10.4734	165.036	201.291	196.446	9.11335	5.31657	3.72752	4.95602	9.18973	5.02989	3.84229	3.77774	8.62053	6.41803	8.15905	10.5581	15.8808	17.8941	23.4665	9.43785	4.67588	8.19298	8.60246	15.1234
R11-RXN: (expasy) AMBIGUOUS [2,8,3,1; 2,8,3,8]	10.4734	165.036	201.291	196.446	9.11335	5.31657	3.72752	4.95602	9.18973	5.02989	3.84229	3.77774	8.62053	6.41803	8.15905	10.5581	15.8808	17.8941	23.4665	9.43785	4.67588	8.19298	8.60246	15.1234
R8-RXN: (expasy) Acetate CoA-transferase [2,8,3,8]	10.4734	165.036	201.291	196.446	9.11335	5.31657	3.72752	4.95602	9.18973	5.02989	3.84229	3.77774	8.62053	6.41803	8.15905	10.5581	15.8808	17.8941	23.4665	9.43785	4.67588	8.19298	8.60246	15.1234
RXN-15727: (expasy) Acetate CoA-transferase [2,8,3,8]	10.4734	165.036	201.291	196.446	9.11335	5.31657	3.72752	4.95602	9.18973	5.02989	3.84229	3.77774	8.62053	6.41803	8.15905	10.5581	15.8808	17.8941	23.4665	9.43785	4.67588	8.19298	8.60246	15.1234
3,1,13,5-RXN: (expasy) Ribonuclease D [3,1,13,5]	10.3517	44.4899	64.4697	62.8563	11.5538	11.0345	14.1545	12.8088	9.59727	20.5725	28.7069	44.4349	10.3942	36.7844	24.5077	35.4641	12.1826	11.642	15.7847	11.7039	46.9664	60.0206	55.456	35.8926
RXN0-6483: (expasy) Ribonuclease D [3,1,13,5]	10.3517	44.4899	64.4697	62.8563	11.5538	11.0345	14.1545	12.8088	9.59727	20.5725	28.7069	44.4349	10.3942	36.7844	24.5077	35.4641	12.1826	11.642	15.7847	11.7039	46.9664	60.0206	55.456	35.8926
RXN0-6484: (expasy) Ribonuclease D [3,1,13,5]	10.3517	44.4899	64.4697	62.8563	11.5538	11.0345	14.1545	12.8088	9.59727	20.5725	28.7069	44.4349	10.3942	36.7844	24.5077	35.4641	12.1826	11.642	15.7847	11.7039	46.9664	60.0206	55.456	35.8926
2,7,7,13-RXN: (expasy) Mannose-1-phosphate guanylyltransferase [2,7,7,13]	10.3392	26.5443	39.1953	35.056	10.2696	4.22469	2.19278	2.75262	10.5116	4.25557	4.15346	3.29323	10.9873	1.35961	2.63151	4.77889	9.8712	13.6602	13.481	9.81219	6.58047	6.06727	9.91523	12.8593
GLCNACPTRANS-RXN: (expasy) N-acetylglucosaminephosphotransferase [2,7,8,33]	10.3283	90.0398	69.542	76.1896	10.3788	12.1219	14.249	14.3445	9.36329	22.737	34.3938	51.0832	11.6343	23.8081	16.6065	30.9381	13.521	15.9086	17.9663	11.5226	51.2099	64.5676	58.184	19.82
RXN-13405: (expasy) Sarcosine/dimethylglycine N-methyltransferase [2,1,1,157]	10.0982	1.5029	0.596439	0.285168	11.2678	4.51616	3.7162	4.12322	10.3967	3.15202	5.51656	5.03821	9.04056	3.85954	3.81924	4.65872	8.75915	8.69125	8.15817	10.4234	1.34343	2.47101	2.5538	0
ATP-PYROPHOSPHATASE-RXN: (expasy) ATP diphosphatase [3,6,1,8]	10.0045	51.7575	49.1267	50.2379	12.9594	9.24058	8.24012	6.67154	10.0666	20.7744	15.3006	13.9997	12.0768	33.1505	30.2267	38.0375	13.3297	10.8523	14.7314	11.6797	50.2592	59.514	57.5223	16.1182
TEICHOICSYN5-RXN: (expasy) Poly(glycerol-phosphate) alpha-glucosyltransferase [2,4,1,52]	9.91305	1.6634	1.23044	1.32476	8.09855	5.31264	4.24187	4.45758	9.92879	5.73681	5.6211	4.18893	9.19359	6.62586	10.636	5.72505	9.93069	11.6586	11.4028	8.9659	7.59889	4.7072	9.71579	0
3,5,4,30-RXN: (expasy) dCTP deaminase (dUMP-forming) [3,5,4,30]	9.9094	2.09284	5.67897	11.7104	11.8248	12.8758	13.0147	13.5455	7.48508	21.5285	34.4673	48.9381	12.0008	11.0204	5.70725	9.76117	10.9597	10.6865	11.6787	9.35427	21.9635	36.9955	31.6569	0
CREATININASE-RXN: (expasy) Creatininase [3,5,2,10]	9.81726	1.14688	0.241397	0.167178	10.9561	5.41064	4.9904	4.63522	11.6403	9.06992	8.41739	6.04559	11.0135	15.5501	16.1704	12.2603	13.6211	13.4241	12.7747	10.7555	22.0564	10.6317	20.5247	10.4027
2,1,1,130-RXN: (expasy) Precorrin-2 C(20)-methyltransferase [2,1,1,130]	9.79356	1.47431	1.00197	1.5995	8.81463	4.76648	4.09479	4.1508	9.04191	7.14938	5.70052	6.27805	9.09148	8.24346	9.44617	11.1739	9.48196	10.5035	9.68648	9.36842	4.3027	6.5794	8.89342	4.63931
1,1,1,274-RXN: (expasy) 2,5-didehydrogluconate reductase (2-dehydro-D-gluconate-forming) [1,1,1,274]	9.7324	88.6228	82.9753	79.3533	14.8649	8.03812	6.55355	4.86035	6.80031	12.5267	10.8252	6.98676	12.8849	14.4502	11.3826	14.1964	16.0954	16.5536	22.0847	8.48447	14.5788	10.4549	11.1135	3.66565
RXN0-2605: (expasy) Exodeoxyribonuclease V [3,1,11,5]	9.54972	561.129	592.955	541.326	7.37929	6.55228	3.78345	7.18869	8.17425	5.41236	4.7485	5.45935	7.09812	4.37099	3.86031	9.66553	28.9542	39.8427	48.5804	8.3306	8.29466	13.2447	16.3743	122.141
GLUTAMATE-DEHYDROGENASE-RXN: (expasy) Glutamate dehydrogenase [1,4,1,2]	9.54191	1.22684	3.25431	4.23085	8.75191	3.78031	2.2061	1.99609	9.98458	3.27105	3.36535	3.32648	8.15161	2.20616	3.56302	4.90002	9.66243	9.6863	10.2272	9.59241	6.0225	5.72372	11.5699	0
ACETATE--COA-LIGASE-RXN: (expasy) Acetate--CoA ligase [6,2,1,1]	9.50725	205.275	199.491	174.537	9.57018	3.90039	2.90697	4.2417	11.034	4.40877	4.75445	3.54585	10.7489	2.34576	3.48652	4.23428	13.1775	17.1186	20.8208	9.91397	4.893	3.98246	5.28192	76.6637
RXN-18446: (expasy) Acetate--CoA ligase [6,2,1,1]	9.50725	205.275	199.491	174.537	9.57018	3.90039	2.90697	4.2417	11.034	4.40877	4.75445	3.54585	10.7489	2.34576	3.48652	4.23428	13.1775	17.1186	20.8208	9.91397	4.893	3.98246	5.28192	76.6637
RXN-18447: (expasy) Acetate--CoA ligase [6,2,1,1]	9.50725	205.275	199.491	174.537	9.57018	3.90039	2.90697	4.2417	11.034	4.40877	4.75445	3.54585	10.7489	2.34576	3.48652	4.23428	13.1775	17.1186	20.8208	9.91397	4.893	3.98246	5.28192	76.6637
RXN-18448: (expasy) Acetate--CoA ligase [6,2,1,1]	9.50725	205.275	199.491	174.537	9.57018	3.90039	2.90697	4.2417	11.034	4.40877	4.75445	3.54585	10.7489	2.34576	3.48652	4.23428	13.1775	17.1186	20.8208	9.91397	4.893	3.98246	5.28192	76.6637
BETA-PHOSPHOGLUCOMUTASE-RXN: (expasy) Beta-phosphoglucomutase [5,4,2,6]	9.48281	57.2355	85.4396	82.7193	10.7078	5.81997	4.33303	4.66949	10.0905	5.945	4.78557	6.52773	10.9417	4.86742	6.89645	9.06965	10.7006	13.6734	14.0185	9.5496	6.02273	6.26482	8.54769	0
RXN-11573: (expasy) 23S rRNA (guanine(745)-N(1))-methyltransferase [2,1,1,187]	9.42929	50.4692	73.2942	57.7544	10.19	7.67439	5.2999	5.84295	9.20713	12.9246	11.5544	12.5699	10.3598	22.7862	18.0579	36.5648	11.5548	11.3113	14.0909	8.36362	38.8712	50.4638	43.1809	12.72
RIBULOKIN-RXN: (expasy) Ribulokinase [2,7,1,16]	9.39552	307.855	281.175	244.646	9.54151	5.15906	4.38475	5.92953	8.76194	6.24432	4.35969	5.3842	8.98724	6.03726	9.00512	6.8402	18.1721	20.3923	26.0535	10.5983	11.3697	12.2577	13.9123	4.73979
RXN0-5116: (expasy) Ribulokinase [2,7,1,16]	9.39552	307.855	281.175	244.646	9.54151	5.15906	4.38475	5.92953	8.76194	6.24432	4.35969	5.3842	8.98724	6.03726	9.00512	6.8402	18.1721	20.3923	26.0535	10.5983	11.3697	12.2577	13.9123	4.73979
3,2,2,15-RXN: (expasy) DNA-deoxyinosine glycosylase [3,2,2,15]	9.37083	2.10112	1.57691	1.59596	9.26887	13.17	14.3033	13.3812	8.25285	11.9954	11.7298	11.1402	9.92128	10.4368	11.1839	7.42869	9.18391	8.26495	9.54277	7.91239	4.77084	6.51756	6.82437	0
2,1,1,34-RXN: (expasy) tRNA (guanosine(18)-2'-O)-methyltransferase [2,1,1,34]	9.33296	31.8295	25.2595	27.1337	10.8739	10.0738	12.7154	13.8563	7.62474	14.8201	29.1747	42.6883	9.02324	1.9445	2.09191	6.84	12.269	12.7689	15.8139	10.8426	11.2441	21.1716	21.1826	26.6182
S-ADENOSYLHOMOCYSTEINE-DEAMINASE-RXN: (expasy) S-adenosylhomocysteine deaminase [3,5,4,28]	9.30889	1.31335	1.08189	1.86843	8.56436	4.8071	4.70142	5.06006	9.68304	4.67706	4.48102	6.52645	7.48173	2.32862	3.42643	6.7595	9.76123	12.4667	14.646	10.2516	5.84093	6.35289	7.51645	0
TEICHOICSYN2-RXN: (expasy) mannosaminyltransferase [2,4,1,187]	9.30811	14.3037	11.139	10.6579	8.35425	3.46959	3.69107	3.89427	9.56832	3.37734	3.02739	5.26063	6.9078	3.08318	3.07744	4.65382	8.83265	8.60458	11.208	9.81926	2.54523	5.03533	8.03187	0
3,1,4,37-RXN: (expasy) 2',3'-cyclic-nucleotide 3'-phosphodiesterase [3,1,4,37]	9.28667	1.62022	0.561009	0.231641	11.0373	3.78655	2.59315	2.52748	10.5924	4.01501	5.2557	3.86563	10.6441	3.46645	3.94512	3.3973	7.16723	7.19711	7.73297	9.48156	1.99031	1.355	2.05339	0
RXN-12057: (expasy) 2',3'-cyclic-nucleotide 3'-phosphodiesterase [3,1,4,37]	9.28667	1.62022	0.561009	0.231641	11.0373	3.78655	2.59315	2.52748	10.5924	4.01501	5.2557	3.86563	10.6441	3.46645	3.94512	3.3973	7.16723	7.19711	7.73297	9.48156	1.99031	1.355	2.05339	0
RXN-12058: (expasy) 2',3'-cyclic-nucleotide 3'-phosphodiesterase [3,1,4,37]	9.28667	1.62022	0.561009	0.231641	11.0373	3.78655	2.59315	2.52748	10.5924	4.01501	5.2557	3.86563	10.6441	3.46645	3.94512	3.3973	7.16723	7.19711	7.73297	9.48156	1.99031	1.355	2.05339	0
RXN-12059: (expasy) 2',3'-cyclic-nucleotide 3'-phosphodiesterase [3,1,4,37]	9.28667	1.62022	0.561009	0.231641	11.0373	3.78655	2.59315	2.52748	10.5924	4.01501	5.2557	3.86563	10.6441	3.46645	3.94512	3.3973	7.16723	7.19711	7.73297	9.48156	1.99031	1.355	2.05339	0
RXN-12060: (expasy) 2',3'-cyclic-nucleotide 3'-phosphodiesterase [3,1,4,37]	9.28667	1.62022	0.561009	0.231641	11.0373	3.78655	2.59315	2.52748	10.5924	4.01501	5.2557	3.86563	10.6441	3.46645	3.94512	3.3973	7.16723	7.19711	7.73297	9.48156	1.99031	1.355	2.05339	0
3,5,1,77-RXN: (expasy) N-carbamoyl-D-amino-acid hydrolase [3,5,1,77]	9.1944	35.5266	39.8903	39.095	9.38254	3.52368	2.06751	2.01171	9.7697	3.89424	2.04771	3.33298	8.52425	3.59946	3.55183	3.92934	9.31743	9.53112	13.9619	9.27853	5.11518	6.62629	10.4544	6.71653
TRE6PHYDRO-RXN: (expasy) Alpha,alpha-phosphotrehalase [3,2,1,93]	9.18675	127.22	117.722	106.2	9.58774	4.81227	4.45323	4.29898	10.4093	6.04138	4.98112	6.50824	10.2289	8.7949	5.90232	8.35777	12.1289	14.963	17.523	9.08907	7.78423	12.3221	13.3713	13.8541
RXN-17127: (expasy) Lipoate--protein ligase [6,3,1,20]	9.18357	138.017	134.666	112.691	8.77648	6.43703	6.65894	5.87341	9.45127	6.35519	5.62823	7.47715	9.74507	3.6007	1.3736	7.25999	17.272	24.9913	30.2351	6.91894	4.88109	6.6783	10.9068	12.5391
RXN0-1141: (metacyc) lipoate--GcvH protein ligase [6,3,1,20]	9.18357	138.017	134.666	112.691	8.77648	6.43703	6.65894	5.87341	9.45127	6.35519	5.62823	7.47715	9.74507	3.6007	1.3736	7.25999	17.272	24.9913	30.2351	6.91894	4.88109	6.6783	10.9068	12.5391
RXN0-5098: (expasy) Lipoate--protein ligase [6,3,1,20]	9.18357	138.017	134.666	112.691	8.77648	6.43703	6.65894	5.87341	9.45127	6.35519	5.62823	7.47715	9.74507	3.6007	1.3736	7.25999	17.272	24.9913	30.2351	6.91894	4.88109	6.6783	10.9068	12.5391
3,6,3,28-RXN: (expasy) ABC-type phosphonate transporter [7,3,2,2]	9.1365	55.2838	51.0359	39.4392	9.0733	6.19412	6.24442	7.06847	6.60195	4.64798	4.29947	6.84211	8.77638	4.80252	4.18247	8.68831	11.2472	13.2375	16.9572	10.6628	4.14924	6.78205	7.95052	3.00067
ABC-23-RXN: (expasy) ABC-type phosphonate transporter [7,3,2,2]	9.1365	55.2838	51.0359	39.4392	9.0733	6.19412	6.24442	7.06847	6.60195	4.64798	4.29947	6.84211	8.77638	4.80252	4.18247	8.68831	11.2472	13.2375	16.9572	10.6628	4.14924	6.78205	7.95052	3.00067
TRANS-RXN-238: (expasy) ABC-type phosphonate transporter [7,3,2,2]	9.1365	55.2838	51.0359	39.4392	9.0733	6.19412	6.24442	7.06847	6.60195	4.64798	4.29947	6.84211	8.77638	4.80252	4.18247	8.68831	11.2472	13.2375	16.9572	10.6628	4.14924	6.78205	7.95052	3.00067
7KAPSYN-RXN: (expasy) 8-amino-7-oxononanoate synthase [2,3,1,47]	9.05791	156.5	178.094	166.14	7.77965	3.86552	3.73456	3.72151	8.60911	5.50356	4.38262	5.95211	8.45756	4.49749	6.05175	7.67977	15.551	16.8283	22.9152	8.67152	8.13972	8.32095	12.6381	23.5014
RXN-11484: (expasy) 8-amino-7-oxononanoate synthase [2,3,1,47]	9.05791	156.5	178.094	166.14	7.77965	3.86552	3.73456	3.72151	8.60911	5.50356	4.38262	5.95211	8.45756	4.49749	6.05175	7.67977	15.551	16.8283	22.9152	8.67152	8.13972	8.32095	12.6381	23.5014
RXN-12002: (expasy) AMBIGUOUS [2,7,4,14; 2,7,4,22]	9.04694	0.906634	0.511759	0.769904	7.45101	3.16925	1.88501	3.47477	8.50339	3.23842	3.06258	2.2511	8.94938	12.0334	11.8919	7.76683	6.40545	7.08272	6.65993	7.19748	2.49034	3.58144	5.75993	0
[truncated: 2,059 more rows]

## Sheet: Supplementary data 4
Supplementary Data 4: Folchanges calculated between the copies per million counts of Time 6h, 12h and 24h with Time 0 for Hylon
[truncated: 310 more rows]

## Sheet: Supplementarydata 5
Supplementary Data 5: Folchanges calculated between the copies per million counts of Time 6h, 12h and 24h with Time 0 for Hylon
[truncated: 22 more rows]

[truncated: 21 more sheets: Supplementary data 6,  Supplementary data 7, Supplementary data 8, Supplementary data 9, Supplementary data 10, Supplementary data 11, Supplementary data 12, Supplementary data 13, Supplementary data 14, Supplementary data 15, Supplementary data 16, Supplementary data 17, Supplementary data 18, Supplementary data 19, Supplementary data 20, Supplementary data 21, Supplementary data 22, Supplementary data 23, Supplementary data 24, Supplementary data 25 …]
